# Supplementary material for: (E)-4-Methyl-N′-[(4-oxo-4H-chromen-3-yl)methyl­idene]benzohydrazide
Source: Acta Crystallogr Sect E Struct Rep Online. 2014 Apr 16;70(Pt 5):o565. doi: 10.1107/S1600536814008113 (PMC4011241; doi:10.1107/S1600536814008113)
Supplement: Supplementary file 1 [file e-70-0o565-sup1.cif]

##############################################################################
#                                                                            #
# This CIF contains the data in a paper accepted for publication in          #
# Acta Crystallographica Section E. It conforms to the requirements of       #
# Notes for Authors for Acta Crystallographica Section E, and has been       #
# peer reviewed under the auspices of the IUCr Commission on Journals.       #
#                                                                            #
# Full details of the Crystallographic Information File format               #
# are given in the paper "The Crystallographic Information File (CIF):       #
# a New Standard Archive File for Crystallography" by S. R. Hall, F. H.      #
# Allen and I. D. Brown [Acta Cryst. (1991), A47, 655-685].                  #
#                                                                            #
# The current version of the core CIF dictionary is obtainable from          #
# ftp://ftp.iucr.org/pub/cif_core.dic.                                       #
#                                                                            #
# Software is freely available for graphical display of the structure(s)     #
# in this CIF. For information consult the CIF software page                 #
# http://www.iucr.org/resources/cif/software.                                #
#                                                                            #
# This file may be used for bona fide research purposes within the           #
# scientific community so long as proper attribution is given to the journal # 
# article from which it was obtained.                                        #
#                                                                            #
##############################################################################
data_General
_audit_creation_method     'by CrystalStructure 4.0'
_journal_date_recd_electronic     2014-03-17
_journal_date_accepted     2014-04-10
_journal_name_full     'Acta Crystallographica, Section E'
_journal_year     2014
_journal_volume     70
_journal_issue      5
_journal_page_first     o565
_journal_page_last     o565
_journal_paper_category     QO
_journal_paper_doi     10.1107/S1600536814008113
_journal_coeditor_code     GK2609
_publ_contact_author_name     'Yoshinobu Ishikawa'
_publ_contact_author_address
;
School of Pharmaceutical Sciences
University of Shizuoka
52-1 Yada, Suruga-ku, Shizuoka 422-8526 Japan
;
_publ_contact_author_email     'ishi206@u-shizuoka-ken.ac.jp'
_publ_contact_author_fax     '+81-542645645'
_publ_contact_author_phone     '+81-542645645'
_publ_section_title
;\
(<i>E</i>)-4-Methyl-<i>N</i>'-[(4-oxo-4<i>H</i>-chromen-3-yl)methylidene]\
benzohydrazide
;
loop_
    _publ_author_name
    _publ_author_footnote
    _publ_author_address
    'Ishikawa, Yoshinobu' .
;
School of Pharmaceutical Sciences
University of Shizuoka
52-1 Yada, Suruga-ku, Shizuoka 422-8526
Japan
;
    'Watanabe, Kohzoh' .
;
School of Pharmaceutical Sciences
University of Shizuoka
52-1 Yada, Suruga-ku, Shizuoka 422-8526
Japan
;
_publ_section_synopsis     .
data_I
_database_code_depnum_ccdc_archive     'CCDC 996675'
_chemical_name_systematic
;\
(<i>E</i>)-4-Methyl-<i>N</i>'-[(4-oxo-4<i>H</i>-chromen-3-\
yl)methylidene]benzohydrazide
;
_chemical_formula_moiety     'C18 H14 N2 O3'
_chemical_formula_sum     'C18 H14 N2 O3'
_chemical_formula_iupac     'C18 H14 N2 O3'
_chemical_formula_weight     306.32
_chemical_melting_point     ?
_symmetry_cell_setting     triclinic
_symmetry_space_group_name_H-M     'P -1'
_symmetry_space_group_name_Hall     '-P 1'
loop_
    _symmetry_equiv_pos_site_id
    _symmetry_equiv_pos_as_xyz
    1 '+X,+Y,+Z'
    2 '-X,-Y,-Z'
_cell_length_a     7.759(10)
_cell_length_b     8.543(7)
_cell_length_c     11.047(15)
_cell_angle_alpha     103.55(11)
_cell_angle_beta     95.53(12)
_cell_angle_gamma     94.60(9)
_cell_volume     704.6(15)
_cell_formula_units_Z     2
_cell_measurement_reflns_used     25
_cell_measurement_theta_min     15.32
_cell_measurement_theta_max     17.50
_cell_measurement_temperature     100
_exptl_crystal_description     plate
_exptl_crystal_colour     colorless
_exptl_crystal_size_max     0.500
_exptl_crystal_size_mid     0.400
_exptl_crystal_size_min     0.150
_exptl_crystal_density_diffrn     1.444
_exptl_crystal_density_meas     ?
_exptl_crystal_density_method     'not measured'
_exptl_crystal_F_000     320.00
_exptl_absorpt_coefficient_mu     0.100
_exptl_absorpt_correction_type     none
_diffrn_ambient_temperature     100
_diffrn_radiation_type     'Mo K\a'
_diffrn_radiation_wavelength     0.71069
_diffrn_measurement_device_type     'Rigaku AFC-7R'
_diffrn_measurement_method     \w-2\q
_diffrn_reflns_number     3953
_diffrn_reflns_av_R_equivalents     0.0164
_diffrn_reflns_theta_max     27.51
_diffrn_reflns_theta_full     27.51
_diffrn_measured_fraction_theta_max     0.997
_diffrn_measured_fraction_theta_full     0.997
_diffrn_reflns_limit_h_min     -10
_diffrn_reflns_limit_h_max     5
_diffrn_reflns_limit_k_min     -11
_diffrn_reflns_limit_k_max     11
_diffrn_reflns_limit_l_min     -14
_diffrn_reflns_limit_l_max     14
_diffrn_standards_number     3
_diffrn_standards_interval_count     150
_diffrn_standards_decay_%     1.024
_refine_special_details
;
Refinement was performed using all reflections. The weighted <i>R</i>-factor
(<i>wR</i>) and goodness of fit (<i>S</i>) are based on <i>F</i>^2^.
<i>R</i>-factor (gt) are based on <i>F</i>. The threshold expression of
<i>F</i>^2^ > 2.0 \s(<i>F</i>^2^) is used only for calculating <i>R</i>-factor
(gt).
;
_reflns_number_total     3235
_reflns_number_gt     2434
_reflns_threshold_expression     F^2^>2\s(F^2^)
_refine_ls_structure_factor_coef     Fsqd
_refine_ls_R_factor_gt     0.0539
_refine_ls_wR_factor_ref     0.1869
_refine_ls_goodness_of_fit_ref     1.088
_refine_ls_number_reflns     3235
_refine_ls_number_parameters     209
_refine_ls_number_restraints     0
_refine_ls_hydrogen_treatment     constr
_refine_ls_weighting_scheme     calc
_refine_ls_weighting_details
            'w = 1/[\s^2^(Fo^2^)+(0.1269P)^2^+0.0754P] where P=(Fo^2^+2Fc^2^)/3'
_atom_sites_solution_hydrogens     geom
_atom_sites_solution_primary     direct
_atom_sites_solution_secondary     difmap
_refine_ls_shift/su_max     0.000
_refine_diff_density_max     0.550
_refine_diff_density_min     -0.430
_refine_ls_extinction_method     none
_refine_ls_extinction_coef     ?
loop_
    _atom_type_symbol
    _atom_type_description
    _atom_type_scat_dispersion_real
    _atom_type_scat_dispersion_imag
    _atom_type_scat_source
    'C' 'C' 0.0033 0.0016
;
International Tables for Crystallography
(1992, Vol. C, Tables 4.2.6.8 and 6.1.1.4)
;
    'H' 'H' 0.0000 0.0000
;
International Tables for Crystallography
(1992, Vol. C, Table 6.1.1.4)
;
    'N' 'N' 0.0061 0.0033
;
International Tables for Crystallography
(1992, Vol. C, Tables 4.2.6.8 and 6.1.1.4)
;
    'O' 'O' 0.0106 0.0060
;
International Tables for Crystallography
(1992, Vol. C, Tables 4.2.6.8 and 6.1.1.4)
;
_computing_data_collection
                  '<i>WinAFC Diffractometer Control Software</i> (Rigaku, 1999)'
_computing_cell_refinement
                  '<i>WinAFC Diffractometer Control Software</i> (Rigaku, 1999)'
_computing_data_reduction
                  '<i>WinAFC Diffractometer Control Software</i> (Rigaku, 1999)'
_computing_structure_solution     'SIR2008 (Burla <i>et al.</i>, 2007)'
_computing_structure_refinement     'SHELXL97 (Sheldrick, 2008)'
_computing_molecular_graphics     'CrystalStructure (Rigaku, 2010)'
_computing_publication_material     'CrystalStructure (Rigaku, 2010)'
loop_
    _atom_site_type_symbol
    _atom_site_label
    _atom_site_fract_x
    _atom_site_fract_y
    _atom_site_fract_z
    _atom_site_U_iso_or_equiv
    _atom_site_adp_type
    _atom_site_calc_flag
    _atom_site_refinement_flags
    _atom_site_occupancy
    _atom_site_symmetry_multiplicity
    _atom_site_disorder_assembly
    _atom_site_disorder_group
    O O1 0.70112(16) 0.52823(15) 1.02907(12) 0.0164(4) Uani d . 1.0 2 . .
    O O2 1.05971(17) 0.25136(15) 1.14769(13) 0.0185(4) Uani d . 1.0 2 . .
    O O3 0.33072(18) -0.08140(17) 0.74095(14) 0.0243(4) Uani d . 1.0 2 . .
    N N1 0.6201(2) 0.04137(19) 0.89360(15) 0.0162(4) Uani d . 1.0 2 . .
    N N2 0.5919(2) -0.12076(18) 0.83493(15) 0.0153(4) Uani d . 1.0 2 . .
    C C1 0.6869(3) 0.3661(2) 0.98690(17) 0.0152(4) Uani d . 1.0 2 . .
    C C2 0.7963(3) 0.2663(2) 1.02346(16) 0.0130(4) Uani d . 1.0 2 . .
    C C3 0.9490(3) 0.3343(2) 1.11510(16) 0.0134(4) Uani d . 1.0 2 . .
    C C4 1.0907(3) 0.5952(3) 1.25872(17) 0.0164(4) Uani d . 1.0 2 . .
    C C5 1.0995(3) 0.7613(3) 1.30115(18) 0.0193(5) Uani d . 1.0 2 . .
    C C6 0.9761(3) 0.8487(3) 1.25160(18) 0.0180(4) Uani d . 1.0 2 . .
    C C7 0.8436(3) 0.7679(3) 1.16113(18) 0.0162(4) Uani d . 1.0 2 . .
    C C8 0.9585(3) 0.5112(2) 1.16508(16) 0.0131(4) Uani d . 1.0 2 . .
    C C9 0.8369(3) 0.6008(2) 1.11925(17) 0.0137(4) Uani d . 1.0 2 . .
    C C10 0.7627(3) 0.0913(2) 0.96497(16) 0.0143(4) Uani d . 1.0 2 . .
    C C11 0.4381(3) -0.1734(3) 0.75811(17) 0.0155(4) Uani d . 1.0 2 . .
    C C12 0.4090(3) -0.3499(2) 0.69518(17) 0.0145(4) Uani d . 1.0 2 . .
    C C13 0.4972(3) -0.4671(3) 0.73642(17) 0.0164(4) Uani d . 1.0 2 . .
    C C14 0.4579(3) -0.6300(3) 0.67544(18) 0.0180(4) Uani d . 1.0 2 . .
    C C15 0.3306(3) -0.6795(3) 0.57241(17) 0.0177(4) Uani d . 1.0 2 . .
    C C16 0.2422(3) -0.5614(3) 0.53282(18) 0.0214(5) Uani d . 1.0 2 . .
    C C17 0.2796(3) -0.3990(3) 0.59301(18) 0.0204(5) Uani d . 1.0 2 . .
    C C18 0.2909(3) -0.8561(3) 0.50609(19) 0.0257(5) Uani d . 1.0 2 . .
    H H1 0.5911 0.3175 0.9258 0.0182 Uiso calc R 1.0 2 . .
    H H2 0.6689 -0.1878 0.8461 0.0183 Uiso calc R 1.0 2 . .
    H H4 1.1746 0.5375 1.2931 0.0197 Uiso calc R 1.0 2 . .
    H H5 1.1898 0.8171 1.3644 0.0231 Uiso calc R 1.0 2 . .
    H H6 0.9841 0.9632 1.2805 0.0216 Uiso calc R 1.0 2 . .
    H H7 0.7583 0.8255 1.1280 0.0195 Uiso calc R 1.0 2 . .
    H H10 0.8440 0.0186 0.9799 0.0172 Uiso calc R 1.0 2 . .
    H H13 0.5846 -0.4357 0.8065 0.0196 Uiso calc R 1.0 2 . .
    H H14 0.5188 -0.7087 0.7046 0.0216 Uiso calc R 1.0 2 . .
    H H16 0.1544 -0.5930 0.4631 0.0256 Uiso calc R 1.0 2 . .
    H H17 0.2169 -0.3207 0.5647 0.0244 Uiso calc R 1.0 2 . .
    H H18A 0.3058 -0.9223 0.5671 0.0309 Uiso calc R 1.0 2 . .
    H H18B 0.3705 -0.8846 0.4426 0.0309 Uiso calc R 1.0 2 . .
    H H18C 0.1706 -0.8764 0.4654 0.0309 Uiso calc R 1.0 2 . .
loop_
    _atom_site_aniso_label
    _atom_site_aniso_U_11
    _atom_site_aniso_U_22
    _atom_site_aniso_U_33
    _atom_site_aniso_U_12
    _atom_site_aniso_U_13
    _atom_site_aniso_U_23
    O1 0.0150(7) 0.0108(7) 0.0199(7) 0.0035(5) -0.0056(5) -0.0008(5)
    O2 0.0158(7) 0.0155(7) 0.0227(7) 0.0054(5) -0.0039(5) 0.0028(6)
    O3 0.0196(8) 0.0179(7) 0.0312(8) 0.0074(6) -0.0074(6) 0.0003(6)
    N1 0.0163(8) 0.0113(8) 0.0191(8) 0.0023(6) 0.0004(6) 0.0002(6)
    N2 0.0127(8) 0.0110(8) 0.0189(8) 0.0026(6) -0.0023(6) -0.0015(6)
    C1 0.0141(9) 0.0125(9) 0.0163(9) 0.0011(7) -0.0013(7) -0.0006(7)
    C2 0.0113(9) 0.0121(9) 0.0144(9) -0.0007(7) 0.0010(7) 0.0016(7)
    C3 0.0121(9) 0.0135(9) 0.0144(9) 0.0030(7) 0.0014(7) 0.0023(7)
    C4 0.0137(9) 0.0170(9) 0.0166(9) 0.0014(7) -0.0017(7) 0.0017(7)
    C5 0.0171(9) 0.0193(10) 0.0174(9) 0.0003(7) -0.0030(7) -0.0009(8)
    C6 0.0189(10) 0.0123(9) 0.0198(9) 0.0012(7) 0.0017(8) -0.0018(7)
    C7 0.0155(9) 0.0133(9) 0.0198(9) 0.0047(7) 0.0018(7) 0.0029(7)
    C8 0.0119(9) 0.0135(9) 0.0131(9) 0.0017(7) 0.0018(7) 0.0012(7)
    C9 0.0118(9) 0.0141(9) 0.0136(8)  0.0000(7) 0.0001(7) 0.0012(7)
    C10 0.0138(9) 0.0117(9) 0.0164(9) 0.0031(7) 0.0006(7) 0.0013(7)
    C11 0.0134(9) 0.0155(9) 0.0163(9) 0.0021(7) -0.0008(7) 0.0022(7)
    C12 0.0134(9) 0.0148(9) 0.0140(9) 0.0004(7) 0.0007(7) 0.0014(7)
    C13 0.0143(9) 0.0166(9) 0.0160(9) 0.0017(7) -0.0017(7) 0.0010(7)
    C14 0.0181(10) 0.0155(9) 0.0191(10) 0.0038(7)  0.0000(8) 0.0016(7)
    C15 0.0200(10) 0.0149(9) 0.0159(9) -0.0013(7) 0.0035(7) -0.0005(7)
    C16 0.0242(11) 0.0204(10) 0.0152(9) -0.0024(8) -0.0075(8) 0.0014(8)
    C17 0.0199(10) 0.0194(10) 0.0198(10) 0.0009(8) -0.0067(8) 0.0051(8)
    C18 0.0316(12) 0.0194(10) 0.0209(10) 0.0012(8) -0.0013(9) -0.0034(8)
_geom_special_details     .
loop_
    _geom_bond_atom_site_label_1
    _geom_bond_atom_site_label_2
    _geom_bond_site_symmetry_1
    _geom_bond_site_symmetry_2
    _geom_bond_distance
    _geom_bond_publ_flag
    O1 C1 . . 1.345(3) no
    O1 C9 . . 1.375(3) no
    O2 C3 . . 1.236(3) no
    O3 C11 . . 1.221(3) no
    N1 N2 . . 1.375(3) no
    N1 C10 . . 1.275(3) no
    N2 C11 . . 1.374(3) no
    C1 C2 . . 1.350(3) no
    C2 C3 . . 1.466(4) no
    C2 C10 . . 1.474(3) no
    C3 C8 . . 1.476(3) no
    C4 C5 . . 1.380(3) no
    C4 C8 . . 1.403(4) no
    C5 C6 . . 1.407(4) no
    C6 C7 . . 1.377(4) no
    C7 C9 . . 1.389(3) no
    C8 C9 . . 1.392(3) no
    C11 C12 . . 1.494(3) no
    C12 C13 . . 1.394(3) no
    C12 C17 . . 1.397(4) no
    C13 C14 . . 1.391(3) no
    C14 C15 . . 1.393(4) no
    C15 C16 . . 1.393(4) no
    C15 C18 . . 1.508(3) no
    C16 C17 . . 1.385(3) no
    N2 H2 . . 0.880 no
    C1 H1 . . 0.950 no
    C4 H4 . . 0.950 no
    C5 H5 . . 0.950 no
    C6 H6 . . 0.950 no
    C7 H7 . . 0.950 no
    C10 H10 . . 0.950 no
    C13 H13 . . 0.950 no
    C14 H14 . . 0.950 no
    C16 H16 . . 0.950 no
    C17 H17 . . 0.950 no
    C18 H18A . . 0.980 no
    C18 H18B . . 0.980 no
    C18 H18C . . 0.980 no
loop_
    _geom_contact_atom_site_label_1
    _geom_contact_atom_site_label_2
    _geom_contact_distance
    _geom_contact_site_symmetry_1
    _geom_contact_site_symmetry_2
    _geom_contact_publ_flag
    O1 C3 2.871(4) . . no
    O2 C1 3.573(5) . . no
    O2 C4 2.887(4) . . no
    O2 C10 2.926(5) . . no
    O3 N1 2.655(5) . . no
    O3 C17 2.796(4) . . no
    N1 C1 2.712(4) . . no
    N2 C13 2.910(4) . . no
    C1 C7 3.571(5) . . no
    C1 C8 2.737(5) . . no
    C2 C9 2.786(4) . . no
    C4 C7 2.796(4) . . no
    C5 C9 2.746(5) . . no
    C6 C8 2.805(4) . . no
    C10 C11 3.498(6) . . no
    C12 C15 2.814(4) . . no
    C13 C16 2.768(5) . . no
    C14 C17 2.770(4) . . no
    O1 O1 3.100(5) . 2_667 no
    O1 O2 3.559(5) . 2_767 no
    O1 C1 3.212(5) . 2_667 no
    O1 C3 3.533(5) . 2_767 no
    O1 C8 3.548(5) . 2_767 no
    O1 C13 3.470(6) . 1_565 no
    O1 C13 3.260(5) . 2_657 no
    O1 C14 3.543(6) . 2_657 no
    O2 O1 3.559(5) . 2_767 no
    O2 N2 3.012(4) . 2_757 no
    O2 C7 3.533(6) . 2_767 no
    O2 C10 3.360(4) . 2_757 no
    O3 C2 3.523(5) . 2_657 no
    O3 C6 3.217(4) . 2_667 no
    O3 C7 3.111(4) . 2_667 no
    O3 C10 3.415(6) . 2_657 no
    O3 C18 3.579(5) . 1_565 no
    N1 N1 3.304(5) . 2_657 no
    N1 N2 3.513(6) . 2_657 no
    N2 O2 3.012(4) . 2_757 no
    N2 N1 3.513(6) . 2_657 no
    C1 O1 3.212(5) . 2_667 no
    C1 C4 3.418(6) . 2_767 no
    C1 C8 3.569(5) . 2_767 no
    C1 C13 3.454(6) . 2_657 no
    C2 O3 3.523(5) . 2_657 no
    C2 C11 3.357(5) . 2_657 no
    C2 C12 3.579(6) . 2_657 no
    C3 O1 3.533(5) . 2_767 no
    C3 C7 3.548(6) . 2_767 no
    C3 C9 3.335(5) . 2_767 no
    C4 C1 3.418(6) . 2_767 no
    C4 C13 3.461(5) . 2_757 no
    C4 C14 3.482(5) . 2_757 no
    C6 O3 3.217(4) . 2_667 no
    C6 C10 3.382(5) . 2_767 no
    C6 C18 3.531(6) . 2_657 no
    C7 O2 3.533(6) . 2_767 no
    C7 O3 3.111(4) . 2_667 no
    C7 C3 3.548(6) . 2_767 no
    C7 C14 3.389(5) . 2_657 no
    C7 C15 3.565(6) . 2_657 no
    C8 O1 3.548(5) . 2_767 no
    C8 C1 3.569(5) . 2_767 no
    C9 C3 3.335(5) . 2_767 no
    C9 C13 3.426(5) . 2_657 no
    C9 C14 3.356(6) . 2_657 no
    C10 O2 3.360(4) . 2_757 no
    C10 O3 3.415(6) . 2_657 no
    C10 C6 3.382(5) . 2_767 no
    C10 C11 3.516(6) . 2_657 no
    C11 C2 3.357(5) . 2_657 no
    C11 C10 3.516(6) . 2_657 no
    C12 C2 3.579(6) . 2_657 no
    C13 O1 3.470(6) . 1_545 no
    C13 O1 3.260(5) . 2_657 no
    C13 C1 3.454(6) . 2_657 no
    C13 C4 3.461(5) . 2_757 no
    C13 C9 3.426(5) . 2_657 no
    C14 O1 3.543(6) . 2_657 no
    C14 C4 3.482(5) . 2_757 no
    C14 C7 3.389(5) . 2_657 no
    C14 C9 3.356(6) . 2_657 no
    C15 C7 3.565(6) . 2_657 no
    C18 O3 3.579(5) . 1_545 no
    C18 C6 3.531(6) . 2_657 no
    O1 H7 2.5030 . . no
    O2 H4 2.6243 . . no
    O2 H10 2.7081 . . no
    O3 H2 3.0580 . . no
    O3 H17 2.5031 . . no
    N1 H1 2.3347 . . no
    N2 H10 2.4367 . . no
    N2 H13 2.6299 . . no
    C1 H10 3.2867 . . no
    C3 H1 3.2832 . . no
    C3 H4 2.6821 . . no
    C3 H10 2.7745 . . no
    C4 H6 3.2746 . . no
    C5 H7 3.2733 . . no
    C6 H4 3.2772 . . no
    C7 H5 3.2633 . . no
    C8 H5 3.2697 . . no
    C8 H7 3.2937 . . no
    C9 H1 3.1796 . . no
    C9 H4 3.2541 . . no
    C9 H6 3.2435 . . no
    C10 H1 2.5273 . . no
    C10 H2 2.4517 . . no
    C11 H13 2.7298 . . no
    C11 H17 2.6041 . . no
    C12 H2 2.5663 . . no
    C12 H14 3.2687 . . no
    C12 H16 3.2653 . . no
    C13 H2 2.6000 . . no
    C13 H17 3.2627 . . no
    C14 H16 3.2482 . . no
    C14 H18A 2.6299 . . no
    C14 H18B 2.9350 . . no
    C14 H18C 3.2781 . . no
    C15 H13 3.2778 . . no
    C15 H17 3.2748 . . no
    C16 H14 3.2489 . . no
    C16 H18A 3.2627 . . no
    C16 H18B 2.9920 . . no
    C16 H18C 2.6162 . . no
    C17 H13 3.2631 . . no
    C18 H14 2.6690 . . no
    C18 H16 2.6813 . . no
    H1 H10 3.4674 . . no
    H2 H10 2.2688 . . no
    H2 H13 2.0957 . . no
    H4 H5 2.3230 . . no
    H5 H6 2.3532 . . no
    H6 H7 2.3374 . . no
    H13 H14 2.3314 . . no
    H14 H18A 2.4703 . . no
    H14 H18B 3.0000 . . no
    H14 H18C 3.5445 . . no
    H16 H17 2.3230 . . no
    H16 H18A 3.5215 . . no
    H16 H18B 3.0907 . . no
    H16 H18C 2.4407 . . no
    O1 H1 2.7414 . 2_667 no
    O1 H2 3.5116 . 1_565 no
    O1 H13 2.6329 . 1_565 no
    O1 H13 3.1636 . 2_657 no
    O2 H2 2.2147 . 2_757 no
    O2 H6 3.1915 . 1_545 no
    O2 H7 3.4265 . 2_767 no
    O2 H10 2.6112 . 2_757 no
    O2 H13 3.0022 . 2_757 no
    O2 H16 3.4097 . 1_666 no
    O3 H6 2.7276 . 2_667 no
    O3 H7 2.5113 . 2_667 no
    O3 H10 3.4330 . 2_657 no
    O3 H14 3.5214 . 1_565 no
    O3 H18A 2.6017 . 1_565 no
    O3 H18B 3.2105 . 2_646 no
    N1 H7 3.2406 . 2_667 no
    N1 H14 3.4032 . 1_565 no
    N2 H7 3.5138 . 1_545 no
    N2 H18B 3.1184 . 2_646 no
    C1 H13 2.9937 . 1_565 no
    C1 H13 3.2392 . 2_657 no
    C1 H14 3.1600 . 1_565 no
    C3 H2 3.3375 . 2_757 no
    C3 H10 3.5196 . 2_757 no
    C4 H1 3.4921 . 2_767 no
    C4 H13 3.0275 . 2_757 no
    C4 H14 3.0644 . 2_757 no
    C4 H16 3.0884 . 1_666 no
    C4 H17 3.3186 . 1_666 no
    C5 H14 3.0350 . 2_757 no
    C5 H17 3.2163 . 1_666 no
    C5 H18B 3.4854 . 1_676 no
    C5 H18C 3.1753 . 1_676 no
    C5 H18C 3.4913 . 2_657 no
    C6 H10 3.4010 . 2_767 no
    C6 H18A 3.1090 . 2_657 no
    C6 H18C 3.0855 . 1_676 no
    C6 H18C 3.3918 . 2_657 no
    C7 H1 3.3884 . 2_667 no
    C7 H10 3.2563 . 1_565 no
    C7 H14 3.3602 . 2_657 no
    C7 H18A 3.3403 . 2_657 no
    C9 H1 3.4609 . 2_667 no
    C9 H14 3.5858 . 2_657 no
    C10 H6 3.4658 . 2_767 no
    C10 H7 3.2123 . 1_545 no
    C10 H10 3.3064 . 2_757 no
    C11 H7 3.4762 . 2_667 no
    C11 H18A 3.4878 . 1_565 no
    C11 H18B 2.8982 . 2_646 no
    C12 H18B 3.2615 . 2_646 no
    C13 H1 3.1655 . 1_545 no
    C13 H4 2.6957 . 2_757 no
    C14 H1 3.0044 . 1_545 no
    C14 H4 2.8629 . 2_757 no
    C14 H5 3.2908 . 2_757 no
    C14 H7 3.5029 . 2_657 no
    C16 H4 2.9759 . 1_444 no
    C16 H16 3.4437 . 2_546 no
    C17 H4 3.2407 . 1_444 no
    C17 H5 3.5108 . 1_444 no
    C17 H16 3.3564 . 2_546 no
    C18 H5 2.8674 . 1_434 no
    C18 H6 3.2749 . 1_434 no
    C18 H6 3.5518 . 2_657 no
    H1 O1 2.7414 . 2_667 no
    H1 C4 3.4921 . 2_767 no
    H1 C7 3.3884 . 2_667 no
    H1 C9 3.4609 . 2_667 no
    H1 C13 3.1655 . 1_565 no
    H1 C14 3.0044 . 1_565 no
    H1 H4 3.5465 . 2_767 no
    H1 H7 2.8309 . 2_667 no
    H1 H13 2.7376 . 1_565 no
    H1 H13 3.3501 . 2_657 no
    H1 H14 2.4082 . 1_565 no
    H2 O1 3.5116 . 1_545 no
    H2 O2 2.2147 . 2_757 no
    H2 C3 3.3375 . 2_757 no
    H2 H4 3.3991 . 2_757 no
    H2 H7 3.0983 . 1_545 no
    H2 H18B 3.3788 . 2_646 no
    H4 C13 2.6957 . 2_757 no
    H4 C14 2.8629 . 2_757 no
    H4 C16 2.9759 . 1_666 no
    H4 C17 3.2407 . 1_666 no
    H4 H1 3.5465 . 2_767 no
    H4 H2 3.3991 . 2_757 no
    H4 H13 2.3807 . 2_757 no
    H4 H14 2.6851 . 2_757 no
    H4 H16 2.4088 . 1_666 no
    H4 H17 2.9362 . 1_666 no
    H5 C14 3.2908 . 2_757 no
    H5 C17 3.5108 . 1_666 no
    H5 C18 2.8674 . 1_676 no
    H5 H14 2.6245 . 2_757 no
    H5 H17 2.7383 . 1_666 no
    H5 H18A 2.7813 . 1_676 no
    H5 H18B 2.7145 . 1_676 no
    H5 H18C 2.6172 . 1_676 no
    H5 H18C 3.5212 . 2_657 no
    H6 O2 3.1915 . 1_565 no
    H6 O3 2.7276 . 2_667 no
    H6 C10 3.4658 . 2_767 no
    H6 C18 3.2749 . 1_676 no
    H6 C18 3.5518 . 2_657 no
    H6 H10 3.5436 . 1_565 no
    H6 H10 3.3155 . 2_767 no
    H6 H18A 2.9828 . 2_657 no
    H6 H18B 3.3372 . 1_676 no
    H6 H18C 2.4385 . 1_676 no
    H6 H18C 3.3689 . 2_657 no
    H7 O2 3.4265 . 2_767 no
    H7 O3 2.5113 . 2_667 no
    H7 N1 3.2406 . 2_667 no
    H7 N2 3.5138 . 1_565 no
    H7 C10 3.2123 . 1_565 no
    H7 C11 3.4762 . 2_667 no
    H7 C14 3.5029 . 2_657 no
    H7 H1 2.8309 . 2_667 no
    H7 H2 3.0983 . 1_565 no
    H7 H10 2.6721 . 1_565 no
    H7 H14 3.2138 . 2_657 no
    H7 H18A 3.3708 . 2_657 no
    H10 O2 2.6112 . 2_757 no
    H10 O3 3.4330 . 2_657 no
    H10 C3 3.5196 . 2_757 no
    H10 C6 3.4010 . 2_767 no
    H10 C7 3.2563 . 1_545 no
    H10 C10 3.3064 . 2_757 no
    H10 H6 3.5436 . 1_545 no
    H10 H6 3.3155 . 2_767 no
    H10 H7 2.6721 . 1_545 no
    H10 H10 2.4774 . 2_757 no
    H13 O1 2.6329 . 1_545 no
    H13 O1 3.1636 . 2_657 no
    H13 O2 3.0022 . 2_757 no
    H13 C1 2.9937 . 1_545 no
    H13 C1 3.2392 . 2_657 no
    H13 C4 3.0275 . 2_757 no
    H13 H1 2.7376 . 1_545 no
    H13 H1 3.3501 . 2_657 no
    H13 H4 2.3807 . 2_757 no
    H14 O3 3.5214 . 1_545 no
    H14 N1 3.4032 . 1_545 no
    H14 C1 3.1600 . 1_545 no
    H14 C4 3.0644 . 2_757 no
    H14 C5 3.0350 . 2_757 no
    H14 C7 3.3602 . 2_657 no
    H14 C9 3.5858 . 2_657 no
    H14 H1 2.4082 . 1_545 no
    H14 H4 2.6851 . 2_757 no
    H14 H5 2.6245 . 2_757 no
    H14 H7 3.2138 . 2_657 no
    H16 O2 3.4097 . 1_444 no
    H16 C4 3.0884 . 1_444 no
    H16 C16 3.4437 . 2_546 no
    H16 C17 3.3564 . 2_546 no
    H16 H4 2.4088 . 1_444 no
    H16 H16 3.0510 . 2_546 no
    H16 H17 2.8844 . 2_546 no
    H17 C4 3.3186 . 1_444 no
    H17 C5 3.2163 . 1_444 no
    H17 H4 2.9362 . 1_444 no
    H17 H5 2.7383 . 1_444 no
    H17 H16 2.8844 . 2_546 no
    H17 H18A 3.4121 . 1_565 no
    H17 H18B 3.5420 . 2_646 no
    H17 H18C 3.5867 . 2_546 no
    H18A O3 2.6017 . 1_545 no
    H18A C6 3.1090 . 2_657 no
    H18A C7 3.3403 . 2_657 no
    H18A C11 3.4878 . 1_545 no
    H18A H5 2.7813 . 1_434 no
    H18A H6 2.9828 . 2_657 no
    H18A H7 3.3708 . 2_657 no
    H18A H17 3.4121 . 1_545 no
    H18A H18B 3.1100 . 2_636 no
    H18B O3 3.2105 . 2_646 no
    H18B N2 3.1184 . 2_646 no
    H18B C5 3.4854 . 1_434 no
    H18B C11 2.8982 . 2_646 no
    H18B C12 3.2615 . 2_646 no
    H18B H2 3.3788 . 2_646 no
    H18B H5 2.7145 . 1_434 no
    H18B H6 3.3372 . 1_434 no
    H18B H17 3.5420 . 2_646 no
    H18B H18A 3.1100 . 2_636 no
    H18B H18B 3.2931 . 2_636 no
    H18C C5 3.1753 . 1_434 no
    H18C C5 3.4913 . 2_657 no
    H18C C6 3.0855 . 1_434 no
    H18C C6 3.3918 . 2_657 no
    H18C H5 2.6172 . 1_434 no
    H18C H5 3.5212 . 2_657 no
    H18C H6 2.4385 . 1_434 no
    H18C H6 3.3689 . 2_657 no
    H18C H17 3.5867 . 2_546 no
    H18C H18C 3.5069 . 2_536 no
loop_
    _geom_angle_atom_site_label_1
    _geom_angle_atom_site_label_2
    _geom_angle_atom_site_label_3
    _geom_angle_site_symmetry_1
    _geom_angle_site_symmetry_2
    _geom_angle_site_symmetry_3
    _geom_angle
    _geom_angle_publ_flag
    C1 O1 C9 . . . 117.98(18) no
    N2 N1 C10 . . . 117.43(19) no
    N1 N2 C11 . . . 117.00(18) no
    O1 C1 C2 . . . 125.95(18) no
    C1 C2 C3 . . . 119.63(18) no
    C1 C2 C10 . . . 118.57(17) no
    C3 C2 C10 . . . 121.73(19) no
    O2 C3 C2 . . . 123.18(18) no
    O2 C3 C8 . . . 123.00(17) no
    C2 C3 C8 . . . 113.82(19) no
    C5 C4 C8 . . . 120.3(2) no
    C4 C5 C6 . . . 120.63(19) no
    C5 C6 C7 . . . 119.87(19) no
    C6 C7 C9 . . . 118.7(2) no
    C3 C8 C4 . . . 121.51(19) no
    C3 C8 C9 . . . 120.80(17) no
    C4 C8 C9 . . . 117.68(18) no
    O1 C9 C7 . . . 115.60(19) no
    O1 C9 C8 . . . 121.67(17) no
    C7 C9 C8 . . . 122.74(18) no
    N1 C10 C2 . . . 117.4(2) no
    O3 C11 N2 . . . 122.18(18) no
    O3 C11 C12 . . . 121.41(18) no
    N2 C11 C12 . . . 116.42(19) no
    C11 C12 C13 . . . 123.77(18) no
    C11 C12 C17 . . . 117.3(2) no
    C13 C12 C17 . . . 118.88(18) no
    C12 C13 C14 . . . 120.27(19) no
    C13 C14 C15 . . . 121.1(2) no
    C14 C15 C16 . . . 118.08(18) no
    C14 C15 C18 . . . 120.6(2) no
    C16 C15 C18 . . . 121.33(19) no
    C15 C16 C17 . . . 121.38(19) no
    C12 C17 C16 . . . 120.3(3) no
    N1 N2 H2 . . . 121.503 no
    C11 N2 H2 . . . 121.492 no
    O1 C1 H1 . . . 117.026 no
    C2 C1 H1 . . . 117.025 no
    C5 C4 H4 . . . 119.839 no
    C8 C4 H4 . . . 119.837 no
    C4 C5 H5 . . . 119.690 no
    C6 C5 H5 . . . 119.685 no
    C5 C6 H6 . . . 120.064 no
    C7 C6 H6 . . . 120.067 no
    C6 C7 H7 . . . 120.626 no
    C9 C7 H7 . . . 120.626 no
    N1 C10 H10 . . . 121.301 no
    C2 C10 H10 . . . 121.295 no
    C12 C13 H13 . . . 119.863 no
    C14 C13 H13 . . . 119.863 no
    C13 C14 H14 . . . 119.442 no
    C15 C14 H14 . . . 119.438 no
    C15 C16 H16 . . . 119.316 no
    C17 C16 H16 . . . 119.306 no
    C12 C17 H17 . . . 119.868 no
    C16 C17 H17 . . . 119.869 no
    C15 C18 H18A . . . 109.473 no
    C15 C18 H18B . . . 109.470 no
    C15 C18 H18C . . . 109.469 no
    H18A C18 H18B . . . 109.473 no
    H18A C18 H18C . . . 109.474 no
    H18B C18 H18C . . . 109.468 no
loop_
    _geom_torsion_atom_site_label_1
    _geom_torsion_atom_site_label_2
    _geom_torsion_atom_site_label_3
    _geom_torsion_atom_site_label_4
    _geom_torsion_site_symmetry_1
    _geom_torsion_site_symmetry_2
    _geom_torsion_site_symmetry_3
    _geom_torsion_site_symmetry_4
    _geom_torsion
    _geom_torsion_publ_flag
    C1 O1 C9 C7 . . . . -178.84(15) no
    C1 O1 C9 C8 . . . . 1.0(3) no
    C9 O1 C1 C2 . . . . -1.2(3) no
    C9 O1 C1 H1 . . . . 178.8 no
    N2 N1 C10 C2 . . . . 177.37(15) no
    N2 N1 C10 H10 . . . . -2.6 no
    C10 N1 N2 C11 . . . . -179.93(16) no
    C10 N1 N2 H2 . . . . 0.1 no
    N1 N2 C11 O3 . . . . 0.6(3) no
    N1 N2 C11 C12 . . . . -179.89(15) no
    H2 N2 C11 O3 . . . . -179.4 no
    H2 N2 C11 C12 . . . . 0.1 no
    O1 C1 C2 C3 . . . . -1.5(3) no
    O1 C1 C2 C10 . . . . -178.67(16) no
    H1 C1 C2 C3 . . . . 178.5 no
    H1 C1 C2 C10 . . . . 1.3 no
    C1 C2 C3 O2 . . . . -175.92(17) no
    C1 C2 C3 C8 . . . . 4.1(3) no
    C1 C2 C10 N1 . . . . -8.1(3) no
    C1 C2 C10 H10 . . . . 171.9 no
    C3 C2 C10 N1 . . . . 174.81(16) no
    C3 C2 C10 H10 . . . . -5.2 no
    C10 C2 C3 O2 . . . . 1.1(3) no
    C10 C2 C3 C8 . . . . -178.81(15) no
    O2 C3 C8 C4 . . . . -3.5(3) no
    O2 C3 C8 C9 . . . . 175.66(17) no
    C2 C3 C8 C4 . . . . 176.47(15) no
    C2 C3 C8 C9 . . . . -4.4(3) no
    C5 C4 C8 C3 . . . . 178.06(17) no
    C5 C4 C8 C9 . . . . -1.1(3) no
    C8 C4 C5 C6 . . . . 0.2(3) no
    C8 C4 C5 H5 . . . . -179.8 no
    H4 C4 C5 C6 . . . . -179.8 no
    H4 C4 C5 H5 . . . . 0.2 no
    H4 C4 C8 C3 . . . . -1.9 no
    H4 C4 C8 C9 . . . . 178.9 no
    C4 C5 C6 C7 . . . . 0.9(3) no
    C4 C5 C6 H6 . . . . -179.1 no
    H5 C5 C6 C7 . . . . -179.1 no
    H5 C5 C6 H6 . . . . 0.9 no
    C5 C6 C7 C9 . . . . -1.1(3) no
    C5 C6 C7 H7 . . . . 178.9 no
    H6 C6 C7 C9 . . . . 178.9 no
    H6 C6 C7 H7 . . . . -1.1 no
    C6 C7 C9 O1 . . . . 179.93(17) no
    C6 C7 C9 C8 . . . . 0.1(3) no
    H7 C7 C9 O1 . . . . -0.1 no
    H7 C7 C9 C8 . . . . -179.9 no
    C3 C8 C9 O1 . . . . 2.0(3) no
    C3 C8 C9 C7 . . . . -178.21(16) no
    C4 C8 C9 O1 . . . . -178.83(16) no
    C4 C8 C9 C7 . . . . 1.0(3) no
    O3 C11 C12 C13 . . . . -160.68(18) no
    O3 C11 C12 C17 . . . . 16.1(3) no
    N2 C11 C12 C13 . . . . 19.8(3) no
    N2 C11 C12 C17 . . . . -163.39(16) no
    C11 C12 C13 C14 . . . . 177.51(16) no
    C11 C12 C13 H13 . . . . -2.5 no
    C11 C12 C17 C16 . . . . -178.00(16) no
    C11 C12 C17 H17 . . . . 2.0 no
    C13 C12 C17 C16 . . . . -1.1(3) no
    C13 C12 C17 H17 . . . . 178.9 no
    C17 C12 C13 C14 . . . . 0.8(3) no
    C17 C12 C13 H13 . . . . -179.2 no
    C12 C13 C14 C15 . . . . 0.1(3) no
    C12 C13 C14 H14 . . . . -179.9 no
    H13 C13 C14 C15 . . . . -179.9 no
    H13 C13 C14 H14 . . . . 0.1 no
    C13 C14 C15 C16 . . . . -0.7(3) no
    C13 C14 C15 C18 . . . . 179.17(17) no
    H14 C14 C15 C16 . . . . 179.3 no
    H14 C14 C15 C18 . . . . -0.8 no
    C14 C15 C16 C17 . . . . 0.4(3) no
    C14 C15 C16 H16 . . . . -179.6 no
    C14 C15 C18 H18A . . . . 33.7 no
    C14 C15 C18 H18B . . . . -86.3 no
    C14 C15 C18 H18C . . . . 153.7 no
    C16 C15 C18 H18A . . . . -146.4 no
    C16 C15 C18 H18B . . . . 93.6 no
    C16 C15 C18 H18C . . . . -26.4 no
    C18 C15 C16 C17 . . . . -179.45(17) no
    C18 C15 C16 H16 . . . . 0.5 no
    C15 C16 C17 C12 . . . . 0.5(3) no
    C15 C16 C17 H17 . . . . -179.5 no
    H16 C16 C17 C12 . . . . -179.5 no
    H16 C16 C17 H17 . . . . 0.5 no
loop_
    _geom_hbond_atom_site_label_D
    _geom_hbond_atom_site_label_H
    _geom_hbond_atom_site_label_A
    _geom_hbond_site_symmetry_D
    _geom_hbond_site_symmetry_H
    _geom_hbond_site_symmetry_A
    _geom_hbond_distance_DH
    _geom_hbond_distance_HA
    _geom_hbond_distance_DA
    _geom_hbond_angle_DHA
    _geom_hbond_publ_flag
    N2 H2 O2 . . 2_757 0.88 2.22 3.012(4) 151 yes
_iucr_refine_instructions_details
;
TITL (E)-4-methyl-N'-((4-oxo-4H-chromen-3-yl)methylene)benzohydrazide
CELL  0.71069 7.75870 8.54350 11.04740 103.547 95.531 94.599
ZERR  2 0.00930 0.00620 0.01490 0.104 0.114 0.083
LATT 1
SFAC C H N O
UNIT 36 28 4 6
SHEL 99999.000000 0.000000
L.S. 20
FMAP 2
PLAN -25
WPDB -2
HTAB
BOND $H
CONF
LIST 4
TEMP -173.0
ACTA
SIZE 0.500 0.400 0.150
WGHT    0.126900    0.075400
FVAR       0.58815
O1    4    0.701119    0.528229    1.029073    11.00000    0.01501    0.01076 =
         0.01995   -0.00082   -0.00563    0.00349
O2    4    1.059708    0.251359    1.147693    11.00000    0.01577    0.01548 =
         0.02274    0.00276   -0.00385    0.00544
O3    4    0.330717   -0.081402    0.740946    11.00000    0.01959    0.01793 =
         0.03123    0.00033   -0.00744    0.00743
N1    3    0.620144    0.041368    0.893605    11.00000    0.01628    0.01128 =
         0.01905    0.00022    0.00043    0.00229
N2    3    0.591906   -0.120761    0.834930    11.00000    0.01273    0.01095 =
         0.01893   -0.00147   -0.00231    0.00259
AFIX  43
H2    2    0.668929   -0.187826    0.846084    11.00000   -1.20000
AFIX   0
C1    1    0.686891    0.366147    0.986897    11.00000    0.01409    0.01252 =
         0.01628   -0.00062   -0.00127    0.00106
AFIX  43
H1    2    0.591117    0.317517    0.925826    11.00000   -1.20000
AFIX   0
C2    1    0.796332    0.266288    1.023458    11.00000    0.01132    0.01212 =
         0.01438    0.00156    0.00095   -0.00073
C3    1    0.949014    0.334317    1.115095    11.00000    0.01205    0.01349 =
         0.01442    0.00234    0.00142    0.00303
C4    1    1.090677    0.595229    1.258720    11.00000    0.01368    0.01704 =
         0.01656    0.00172   -0.00171    0.00144
AFIX  43
H4    2    1.174574    0.537531    1.293103    11.00000   -1.20000
AFIX   0
C5    1    1.099491    0.761290    1.301147    11.00000    0.01715    0.01926 =
         0.01739   -0.00094   -0.00297    0.00030
AFIX  43
H5    2    1.189760    0.817137    1.364414    11.00000   -1.20000
AFIX   0
C6    1    0.976076    0.848677    1.251605    11.00000    0.01888    0.01226 =
         0.01977   -0.00180    0.00172    0.00117
AFIX  43
H6    2    0.984119    0.963158    1.280487    11.00000   -1.20000
AFIX   0
C7    1    0.843548    0.767926    1.161135    11.00000    0.01546    0.01331 =
         0.01984    0.00287    0.00179    0.00471
AFIX  43
H7    2    0.758318    0.825447    1.128001    11.00000   -1.20000
AFIX   0
C8    1    0.958463    0.511195    1.165081    11.00000    0.01191    0.01345 =
         0.01305    0.00124    0.00179    0.00174
C9    1    0.836868    0.600775    1.119253    11.00000    0.01175    0.01408 =
         0.01364    0.00119    0.00015   -0.00003
C10   1    0.762672    0.091291    0.964968    11.00000    0.01383    0.01170 =
         0.01638    0.00131    0.00061    0.00311
AFIX  43
H10   2    0.844028    0.018558    0.979876    11.00000   -1.20000
AFIX   0
C11   1    0.438058   -0.173367    0.758108    11.00000    0.01340    0.01549 =
         0.01634    0.00215   -0.00075    0.00205
C12   1    0.408999   -0.349871    0.695179    11.00000    0.01338    0.01480 =
         0.01403    0.00143    0.00071    0.00044
C13   1    0.497221   -0.467098    0.736422    11.00000    0.01428    0.01663 =
         0.01601    0.00098   -0.00167    0.00172
AFIX  43
H13   2    0.584574   -0.435677    0.806460    11.00000   -1.20000
AFIX   0
C14   1    0.457873   -0.629952    0.675436    11.00000    0.01811    0.01548 =
         0.01910    0.00159   -0.00002    0.00381
AFIX  43
H14   2    0.518838   -0.708665    0.704557    11.00000   -1.20000
AFIX   0
C15   1    0.330613   -0.679526    0.572413    11.00000    0.02002    0.01493 =
         0.01588   -0.00053    0.00347   -0.00131
C16   1    0.242179   -0.561436    0.532815    11.00000    0.02415    0.02042 =
         0.01523    0.00141   -0.00753   -0.00244
AFIX  43
H16   2    0.154391   -0.592965    0.463059    11.00000   -1.20000
AFIX   0
C17   1    0.279557   -0.399017    0.593014    11.00000    0.01994    0.01943 =
         0.01984    0.00507   -0.00673    0.00089
AFIX  43
H17   2    0.216902   -0.320715    0.564704    11.00000   -1.20000
AFIX   0
C18   1    0.290906   -0.856147    0.506088    11.00000    0.03157    0.01943 =
         0.02094   -0.00339   -0.00128    0.00124
AFIX 137
H18A  2    0.305806   -0.922267    0.567087    11.00000   -1.20000
H18B  2    0.370548   -0.884621    0.442616    11.00000   -1.20000
H18C  2    0.170550   -0.876367    0.465444    11.00000   -1.20000
HKLF 4
REM  (E)-4-methyl-N'-((4-oxo-4H-chromen-3-yl)methylene)benzohydrazide
REM R1 =  0.0539 for   2434 Fo > 4sig(Fo)  and  0.0772 for all   3235 data
REM    209 parameters refined using      0 restraints
END
WGHT      0.1269      0.0754
REM Highest difference peak  0.553,  deepest hole -0.429,  1-sigma level  0.098
Q1    1   0.4324 -0.2682  0.7246  11.00000  0.05    0.55
Q2    1   0.7766  0.1855  0.9954  11.00000  0.05    0.52
Q3    1   0.8583  0.6832  1.1339  11.00000  0.05    0.48
Q4    1   0.9469  0.4264  1.1379  11.00000  0.05    0.46
Q5    1   0.4810 -0.5448  0.7037  11.00000  0.05    0.35
Q6    1   0.3056 -0.7637  0.5421  11.00000  0.05    0.35
Q7    1   1.0848  0.6565  1.2847  11.00000  0.05    0.33
Q8    1   0.6023 -0.0361  0.8636  11.00000  0.05    0.33
Q9    1   0.2542 -0.4842  0.5724  11.00000  0.05    0.33
Q10   1   0.4695 -0.4039  0.7024  11.00000  0.05    0.31
Q11   1   0.4646 -0.3464  0.6218  11.00000  0.05    0.29
Q12   1   0.2835 -0.8402  0.4250  11.00000  0.05    0.29
Q13   1   1.0258  0.1524  1.1187  11.00000  0.05    0.28
Q14   1   0.6926  0.3108  1.0462  11.00000  0.05    0.27
Q15   1   1.0079  0.2267  1.2101  11.00000  0.05    0.27
Q16   1   0.3112 -0.1132  0.8136  11.00000  0.05    0.27
Q17   1   0.1652 -0.9002  0.5392  11.00000  0.05    0.26
Q18   1   1.0752  0.9588  1.1814  11.00000  0.05    0.25
Q19   1   0.3940 -0.0635  0.6580  11.00000  0.05    0.25
Q20   1   0.5304  0.0662  0.9016  11.00000  0.05    0.24
Q21   1   1.0621  0.5771  1.2055  11.00000  0.05    0.24
Q22   1   0.7886  0.2553  1.0969  11.00000  0.05    0.24
Q23   1   0.5157 -0.1732  0.9092  11.00000  0.05    0.24
Q24   1   0.3390 -0.3533  0.4830  11.00000  0.05    0.24
Q25   1   0.6989  0.4558  1.0067  11.00000  0.05    0.23
;
