# Supplementary material for: (E)-4-Methyl-N′-[(4-oxo-4H-chromen-3-yl)methyl­idene]benzohydrazide
Source: Acta Crystallogr Sect E Struct Rep Online. 2014 Apr 16;70(Pt 5):o565. doi: 10.1107/S1600536814008113 (PMC4011241; doi:10.1107/S1600536814008113)
Supplement: Supplementary file 2 [file e-70-0o565-Isup2.hkl]

# 
# h,k,l, Fc-squared, Fo-squared, sigma(Fo-squared) and status flag 
# 
data_I
_shelx_title ' (E)-4-methyl-N'-((4-oxo-4H-chromen-3-yl)methylene)' 
_shelx_refln_list_code          4 
_shelx_F_calc_maximum      183.86 
_exptl_crystal_F_000       320.00 
_reflns_d_resolution_high  0.7694 
 
loop_ 
 _symmetry_equiv_pos_as_xyz 
 'x, y, z' 
 '-x, -y, -z' 
 
_cell_length_a     7.7587 
_cell_length_b     8.5435 
_cell_length_c    11.0474 
_cell_angle_alpha 103.547 
_cell_angle_beta   95.531 
_cell_angle_gamma  94.599 
 
_shelx_F_squared_multiplier     1.000 
 
loop_ 
 _refln_index_h 
 _refln_index_k 
 _refln_index_l 
 _refln_F_squared_calc 
 _refln_F_squared_meas 
 _refln_F_squared_sigma 
 _refln_observed_status 
   1   0   0       68.53       68.34      0.90 o 
   2   0   0      105.51       98.69      2.40 o 
   3   0   0      703.75      667.87      5.63 o 
   4   0   0        4.22        5.63      0.89 o 
   5   0   0       60.59       70.49      1.89 o 
   6   0   0        6.29       10.55      1.91 o 
   7   0   0        1.36       -1.42      2.86 o 
   8   0   0      156.21      149.17      4.45 o 
   9   0   0       32.89       31.28      2.63 o 
 -10   1   0       21.86       28.30      2.83 o 
  -9   1   0      212.81      215.02      5.43 o 
  -8   1   0      257.13      249.80      5.20 o 
  -7   1   0       60.70       61.69      3.27 o 
  -6   1   0        7.46        6.62      1.88 o 
  -5   1   0      286.11      288.26      3.14 o 
  -4   1   0      204.07      196.52      2.05 o 
  -3   1   0      209.27      214.38      3.47 o 
  -2   1   0        4.07        6.48      0.67 o 
  -1   1   0      346.99      367.51      4.02 o 
   1   1   0       56.08       46.51      1.30 o 
   2   1   0       59.32       67.32      3.22 o 
   3   1   0      128.54      131.15      1.60 o 
   4   1   0      392.11      412.93      6.75 o 
   5   1   0      514.75      559.25      5.14 o 
   6   1   0        3.38        3.93      1.91 o 
   7   1   0       88.68       92.04      3.61 o 
   8   1   0        7.85        8.96      2.25 o 
   9   1   0        1.11        2.34      3.50 o 
 -10   2   0        3.30        2.78      2.78 o 
  -9   2   0      179.61      183.28      5.17 o 
  -8   2   0      515.99      521.71      6.74 o 
  -7   2   0       20.64       21.59      2.08 o 
  -6   2   0       75.90       76.90      3.12 o 
  -5   2   0        7.97       11.60      1.15 o 
  -4   2   0      535.38      610.91      5.34 o 
  -3   2   0      717.16      845.65     11.85 o 
  -2   2   0      112.27       95.93      1.38 o 
  -1   2   0      823.35      896.85      5.80 o 
   0   2   0        3.07        7.54      1.84 o 
   1   2   0      790.47      849.88     16.90 o 
   2   2   0      317.63      309.86      3.51 o 
   3   2   0        2.59        2.72      0.84 o 
   4   2   0       17.39       22.60      1.58 o 
   5   2   0      183.41      202.51      2.65 o 
   6   2   0        1.82        0.32      2.75 o 
   7   2   0       31.81       31.16      3.06 o 
   8   2   0       10.00       15.87      2.34 o 
   9   2   0       20.19       19.20      2.72 o 
  -9   3   0        0.28        6.01      2.40 o 
  -8   3   0        0.00       -2.57      3.15 o 
  -7   3   0       59.83       61.57      3.35 o 
  -6   3   0       10.61       11.48      1.94 o 
  -5   3   0       64.94       68.46      2.04 o 
  -4   3   0     1620.28     2030.71     14.22 o 
  -3   3   0        6.87        6.95      0.85 o 
  -2   3   0        9.08        9.28      1.01 o 
  -1   3   0      191.81      212.76      2.49 o 
   0   3   0       94.12       99.95      1.42 o 
   1   3   0        1.39       -0.05      1.19 o 
   2   3   0       60.38       70.21      1.50 o 
   3   3   0       34.93       36.53      2.33 o 
   4   3   0       31.04       25.79      1.73 o 
   5   3   0        1.71       -1.79      2.66 o 
   6   3   0        9.28        8.70      2.02 o 
   7   3   0       44.20       42.67      3.41 o 
   8   3   0       20.39       23.24      2.46 o 
   9   3   0        7.90       10.12      2.69 o 
  -9   4   0       95.17       89.73      4.45 o 
  -8   4   0       24.52       23.04      2.37 o 
  -7   4   0      232.82      232.16      4.71 o 
  -6   4   0       37.40       32.12      2.92 o 
  -5   4   0        9.27       10.26      1.82 o 
  -4   4   0       20.17       20.87      1.34 o 
  -3   4   0        2.63        5.00      2.57 o 
  -2   4   0      161.94      165.86      3.57 o 
  -1   4   0       24.00       18.98      1.40 o 
   0   4   0      247.09      299.63      2.30 o 
   1   4   0     2670.68     3233.96     39.23 o 
   2   4   0        4.44        6.45      2.75 o 
   3   4   0      244.91      259.84      3.06 o 
   4   4   0       12.30       15.78      1.91 o 
   5   4   0        5.38        7.02      1.97 o 
   6   4   0      186.96      173.05      4.31 o 
   7   4   0       99.18      106.41      4.25 o 
   8   4   0       81.47       75.68      4.39 o 
  -9   5   0       12.71       13.44      2.69 o 
  -8   5   0      118.58      117.77      4.42 o 
  -7   5   0      157.96      139.80      4.31 o 
  -6   5   0       19.83       18.21      2.05 o 
  -5   5   0       51.76       54.35      3.01 o 
  -4   5   0        0.38        2.08      2.40 o 
  -3   5   0      268.59      251.06      2.70 o 
  -2   5   0      118.76      121.20      2.50 o 
  -1   5   0       39.53       41.56      1.62 o 
   0   5   0       53.36       54.16      5.10 o 
   1   5   0       62.46       72.03      3.01 o 
   2   5   0       28.49       31.50      1.78 o 
   3   5   0      224.34      225.31      4.05 o 
   4   5   0      124.61      117.97      3.82 o 
   5   5   0      103.59      117.66      3.84 o 
   6   5   0        1.37        1.42      3.21 o 
   7   5   0       16.51       22.26      2.54 o 
   8   5   0       47.95       47.70      4.34 o 
  -8   6   0      124.64      107.77      4.48 o 
  -7   6   0      181.22      180.50      4.83 o 
  -6   6   0       12.47       17.40      2.17 o 
  -5   6   0        0.37        0.98      1.88 o 
  -4   6   0      103.64      110.89      3.50 o 
  -3   6   0       51.98       49.87      3.06 o 
  -2   6   0     1208.63     1178.10     15.03 o 
  -1   6   0      950.56      973.30     17.32 o 
   0   6   0       47.26       41.83      1.94 o 
   1   6   0       42.41       46.25      2.92 o 
   2   6   0        7.54       14.80      1.94 o 
   3   6   0      258.01      279.46      4.63 o 
   4   6   0      413.31      442.62      5.81 o 
   5   6   0       28.17       25.21      2.43 o 
   6   6   0       13.30       12.78      2.46 o 
   7   6   0        2.28        1.42      3.61 o 
  -8   7   0       28.22       27.06      2.83 o 
  -7   7   0        0.06        1.68      3.27 o 
  -6   7   0      125.29      127.92      4.28 o 
  -5   7   0       18.73       17.69      2.20 o 
  -4   7   0      492.67      484.82      5.96 o 
  -3   7   0      685.27      663.53      9.25 o 
  -2   7   0        6.61        4.74      1.88 o 
  -1   7   0      154.40      154.46      3.76 o 
   0   7   0       58.94       58.77      2.21 o 
   1   7   0        8.96        3.73      2.75 o 
   2   7   0        5.30       -1.97      2.78 o 
   3   7   0      208.64      207.71      4.51 o 
   4   7   0      119.39      109.01      4.10 o 
   5   7   0       16.84       17.49      2.43 o 
   6   7   0        4.41        4.57      3.56 o 
  -7   8   0       30.29       30.67      2.75 o 
  -6   8   0        4.16        3.30      3.27 o 
  -5   8   0        0.36       -1.94      3.24 o 
  -4   8   0        3.36        1.21      3.06 o 
  -3   8   0        9.44        3.41      3.01 o 
  -2   8   0       65.58       62.18      3.41 o 
  -1   8   0       29.15       22.87      2.14 o 
   0   8   0      148.18      131.06      2.85 o 
   1   8   0       68.56       58.45      3.41 o 
   2   8   0        4.63        5.69      2.11 o 
   3   8   0        3.97        0.00      3.24 o 
   4   8   0        4.89        3.35      3.53 o 
   5   8   0        4.23        4.08      3.67 o 
  -6   9   0       37.94       53.25      4.16 o 
  -5   9   0      107.01      121.68      4.63 o 
  -4   9   0       30.77       35.79      2.60 o 
  -3   9   0        0.07       -0.35      3.18 o 
  -2   9   0        0.56        0.17      3.18 o 
  -1   9   0       25.50       28.42      2.40 o 
   0   9   0        6.27        3.56      1.61 o 
   1   9   0       45.48       47.76      3.64 o 
   2   9   0        4.64        2.54      3.35 o 
   3   9   0        1.35        4.94      3.44 o 
   4   9   0       75.97       88.95      4.71 o 
  -4  10   0       45.11       63.05      4.08 o 
  -3  10   0       62.95       71.00      4.34 o 
  -2  10   0      117.75      126.97      4.71 o 
  -1  10   0       70.84       93.32      4.45 o 
   0  10   0       67.37       75.15      6.81 o 
   1  10   0       38.88       35.85      2.80 o 
   2  10   0        0.03        2.11      3.58 o 
  -3 -10   1        0.12        4.91      3.73 o 
  -2 -10   1        6.83       10.44      2.60 o 
  -1 -10   1        3.16        0.38      2.49 o 
   0 -10   1       22.72       27.24      3.84 o 
   1 -10   1        4.07        8.15      2.40 o 
   2 -10   1       20.57       28.42      2.63 o 
   3 -10   1       11.10       12.26      2.49 o 
   4 -10   1        3.43        5.58      2.52 o 
  -4  -9   1       13.13       13.53      2.54 o 
  -3  -9   1       17.53       14.28      2.54 o 
  -2  -9   1        2.62       -0.40      3.32 o 
  -1  -9   1        0.04       -2.92      3.18 o 
   0  -9   1       30.75       24.56      1.73 o 
   1  -9   1        0.04       -1.10      3.06 o 
   2  -9   1       82.97       74.79      3.90 o 
   3  -9   1       31.90       32.41      2.46 o 
   4  -9   1       60.22       58.77      3.87 o 
   5  -9   1        8.93       12.37      2.49 o 
   6  -9   1       20.63       16.77      2.78 o 
  -6  -8   1        0.15       -3.67      3.67 o 
  -5  -8   1        3.73        3.12      3.50 o 
  -4  -8   1       33.97       35.33      2.60 o 
  -3  -8   1       16.42       13.10      2.34 o 
  -2  -8   1      289.67      220.71      4.91 o 
  -1  -8   1       81.40       87.22      3.58 o 
   0  -8   1        0.27        0.20      3.50 o 
   1  -8   1        2.09        3.73      2.72 o 
   2  -8   1       24.09       22.84      2.17 o 
   3  -8   1       77.95       78.92      3.58 o 
   4  -8   1        6.61        9.05      2.17 o 
   5  -8   1        3.52        6.71      2.28 o 
   6  -8   1        0.01       -3.38      3.38 o 
   7  -8   1       32.34       40.96      4.05 o 
  -7  -7   1        0.03        3.79      3.67 o 
  -6  -7   1        4.69        9.19      2.49 o 
  -5  -7   1        1.27        4.05      3.18 o 
  -4  -7   1       15.48       17.34      2.28 o 
  -3  -7   1       32.04       36.25      3.06 o 
  -2  -7   1       93.07       87.33      3.44 o 
  -1  -7   1       35.18       34.29      3.06 o 
   0  -7   1       83.96       94.90      3.58 o 
   1  -7   1      127.26      136.68      3.67 o 
   2  -7   1      349.81      356.53      4.89 o 
   3  -7   1     2101.93     2097.41     21.68 o 
   4  -7   1       69.86       74.18      3.41 o 
   5  -7   1       14.42       13.53      2.11 o 
   6  -7   1       10.57       10.12      2.28 o 
   7  -7   1        7.32       -0.61      3.50 o 
   8  -7   1       18.73       20.09      2.75 o 
  -7  -6   1       55.97       60.53      4.10 o 
  -6  -6   1       91.63       94.44      4.22 o 
  -5  -6   1      445.49      470.48      6.27 o 
  -4  -6   1       35.46       32.06      3.18 o 
  -3  -6   1       26.98       28.76      2.08 o 
  -2  -6   1      317.76      349.41      4.74 o 
  -1  -6   1        7.75        9.16      1.79 o 
   0  -6   1      228.20      254.32     10.46 o 
   1  -6   1      110.03       94.92      3.09 o 
   2  -6   1      253.95      259.48      4.08 o 
   3  -6   1      986.32      991.84     14.22 o 
   4  -6   1       94.68      103.81      3.41 o 
   5  -6   1      213.83      213.03      4.31 o 
   6  -6   1       24.29       25.29      2.31 o 
   7  -6   1        2.95        6.56      2.23 o 
   8  -6   1        9.93       10.09      2.49 o 
  -8  -5   1       89.97      100.63      4.63 o 
  -7  -5   1      208.61      223.87      5.26 o 
  -6  -5   1     1213.94     1316.80     19.37 o 
  -5  -5   1      109.85      112.63      3.82 o 
  -4  -5   1        0.45        2.83      1.88 o 
  -3  -5   1        0.62        0.58      2.52 o 
  -2  -5   1       59.51       61.65      1.91 o 
  -1  -5   1       19.52       20.39      1.28 o 
   0  -5   1      242.86      305.86     21.61 o 
   1  -5   1       28.82       33.93      1.56 o 
   2  -5   1       26.23       23.21      1.54 o 
   3  -5   1        9.41        9.09      1.16 o 
   4  -5   1        9.55        5.78      1.79 o 
   5  -5   1       21.48       13.70      1.94 o 
   6  -5   1       43.17       38.48      3.06 o 
   7  -5   1       18.03       16.16      2.28 o 
   8  -5   1       87.32       71.84      4.19 o 
   9  -5   1        0.91        3.30      3.50 o 
  -9  -4   1       14.89       11.53      2.86 o 
  -8  -4   1       41.43       47.93      4.05 o 
  -7  -4   1       85.06       91.38      4.08 o 
  -6  -4   1        1.68        1.39      2.83 o 
  -5  -4   1        0.67        0.29      1.91 o 
  -4  -4   1       96.59       91.64      3.21 o 
  -3  -4   1      445.27      499.70     10.36 o 
  -2  -4   1      279.31      262.58     15.35 o 
  -1  -4   1     2807.68     2269.99    156.81 o 
   0  -4   1     1216.10     1354.15     18.44 o 
   1  -4   1       32.67       28.93      1.29 o 
   2  -4   1        6.04        3.82      0.88 o 
   3  -4   1        7.97        6.87      0.99 o 
   4  -4   1      220.73      231.78      2.62 o 
   5  -4   1       36.70       34.43      2.69 o 
   6  -4   1        3.07        0.98      2.72 o 
   7  -4   1       80.38       81.09      3.58 o 
   8  -4   1       54.36       47.99      3.76 o 
   9  -4   1       26.24       25.32      2.66 o 
  -9  -3   1       74.63       72.88      4.48 o 
  -8  -3   1        1.49       -3.44      3.44 o 
  -7  -3   1        0.60        1.42      2.98 o 
  -6  -3   1       77.24       83.43      3.44 o 
  -5  -3   1       54.22       58.60      2.92 o 
  -4  -3   1        6.49        5.78      1.12 o 
  -3  -3   1        0.02       -0.34      1.28 o 
  -2  -3   1        0.57       -0.88      1.10 o 
  -1  -3   1      111.98       48.27      6.72 o 
   0  -3   1        6.42        4.47      0.78 o 
   1  -3   1      359.45      321.56      5.13 o 
   2  -3   1      545.82      655.61     26.67 o 
   3  -3   1       25.22       34.49      1.79 o 
   4  -3   1      368.88      431.39      6.29 o 
   5  -3   1      110.78      148.07      5.26 o 
   6  -3   1        3.52       -0.35      2.69 o 
   7  -3   1        0.81        5.15      1.97 o 
   8  -3   1       56.71       54.32      3.82 o 
   9  -3   1      128.97      126.85      4.68 o 
  -9  -2   1       75.64       77.16      4.39 o 
  -8  -2   1        6.45        6.36      2.34 o 
  -7  -2   1        6.26        5.61      2.08 o 
  -6  -2   1        0.07        0.38      2.63 o 
  -5  -2   1      312.36      345.19     10.61 o 
  -4  -2   1     1602.46     1669.37     22.53 o 
  -3  -2   1        3.74       -0.28      2.02 o 
  -2  -2   1      227.37      192.40      1.70 o 
  -1  -2   1      960.09      107.74     15.81 o 
   0  -2   1      542.48      535.12     10.25 o 
   1  -2   1     2518.70     2335.58     10.23 o 
   2  -2   1        0.50       -1.02      1.02 o 
   3  -2   1      616.54      721.05     19.89 o 
   4  -2   1       11.63       14.89      0.98 o 
   5  -2   1       43.05       44.58      1.82 o 
   6  -2   1       59.20       66.72      3.09 o 
   7  -2   1      238.03      238.00      4.74 o 
   8  -2   1      212.31      209.79      4.86 o 
   9  -2   1       39.36       39.86      3.84 o 
  -9  -1   1        1.71        1.85      3.35 o 
  -8  -1   1       28.99       31.54      2.40 o 
  -7  -1   1       16.30       14.31      2.05 o 
  -6  -1   1      183.91      187.35      3.93 o 
  -5  -1   1      719.49      760.49      8.35 o 
  -4  -1   1       40.19       34.16      1.47 o 
  -3  -1   1       50.95       49.92      2.43 o 
  -2  -1   1      341.83      299.34      5.12 o 
  -1  -1   1      177.54      166.63      2.43 o 
   0  -1   1       25.62       37.94      0.81 o 
   1  -1   1     6621.47     6463.41     46.66 o 
   2  -1   1     1052.39     1097.63     10.78 o 
   3  -1   1      176.68      204.74      2.15 o 
   4  -1   1       63.64       69.71      1.60 o 
   5  -1   1      114.56      105.23      2.09 o 
   6  -1   1      764.51      756.33      9.14 o 
   7  -1   1       79.81       85.05      3.56 o 
   8  -1   1        8.92        8.09      2.34 o 
   9  -1   1        9.27       11.07      2.46 o 
 -10   0   1       35.61       30.90      2.95 o 
  -9   0   1      197.69      204.87      5.35 o 
  -8   0   1      243.88      242.16      5.00 o 
  -7   0   1      651.66      646.56      6.53 o 
  -6   0   1       46.10       42.58      3.01 o 
  -5   0   1       64.32       66.26      2.27 o 
  -4   0   1        6.94        7.16      0.89 o 
  -3   0   1      214.82      171.26      1.69 o 
  -2   0   1      526.08      556.37     16.02 o 
  -1   0   1       21.13       29.31      0.87 o 
   1   0   1     2387.17     2517.74      9.57 o 
   2   0   1      209.45      215.55      5.69 o 
   3   0   1       44.73       45.07      1.26 o 
   4   0   1      100.67      119.02      1.83 o 
   5   0   1      143.53      144.16      2.27 o 
   6   0   1       10.35        9.11      1.88 o 
   7   0   1      330.16      327.42      5.06 o 
   8   0   1        0.90        1.04      3.12 o 
   9   0   1        0.72        0.72      3.41 o 
 -10   1   1       81.99       84.47      4.60 o 
  -9   1   1       88.20       89.15      4.34 o 
  -8   1   1     1156.31     1190.53     13.24 o 
  -7   1   1      117.02      118.26      3.76 o 
  -6   1   1        0.12       -0.90      2.57 o 
  -5   1   1      175.56      166.76      2.33 o 
  -4   1   1      244.79      260.82      5.61 o 
  -3   1   1       33.81       21.55      2.04 o 
  -2   1   1        6.53        5.89      1.19 o 
  -1   1   1       11.34        3.04      0.84 o 
   0   1   1       28.14       27.44      0.76 o 
   1   1   1      249.31      301.22      4.42 o 
   2   1   1      239.66      244.01      3.70 o 
   3   1   1     2212.80     2344.23     35.76 o 
   4   1   1      122.20      126.87      4.64 o 
   5   1   1        2.63        4.66      1.36 o 
   6   1   1       18.28       18.85      1.99 o 
   7   1   1        3.87        1.59      2.86 o 
   8   1   1        5.20        6.39      2.28 o 
   9   1   1       18.72       20.99      2.69 o 
 -10   2   1       93.64       84.93      4.63 o 
  -9   2   1       67.23       67.96      4.10 o 
  -8   2   1       50.64       59.15      3.61 o 
  -7   2   1       45.81       42.76      3.12 o 
  -6   2   1       16.66       18.56      1.91 o 
  -5   2   1       31.11       30.08      2.01 o 
  -4   2   1      175.50      200.04      2.17 o 
  -3   2   1     1043.63     1182.59      7.86 o 
  -2   2   1      206.01      214.86      2.45 o 
  -1   2   1       56.55       69.78      1.22 o 
   0   2   1      134.04      155.77      3.17 o 
   1   2   1      196.57      227.79      4.90 o 
   2   2   1      138.01      191.98      2.02 o 
   3   2   1       71.77       99.13      1.70 o 
   4   2   1      533.60      556.12      4.86 o 
   5   2   1       29.39       29.72      2.86 o 
   6   2   1        0.54       -2.75      2.75 o 
   7   2   1        2.26        4.60      2.05 o 
   8   2   1      143.81      134.54      4.54 o 
   9   2   1       38.88       41.34      4.02 o 
  -9   3   1       28.72       27.55      2.63 o 
  -8   3   1       15.02       14.77      2.28 o 
  -7   3   1        0.32       -0.55      2.78 o 
  -6   3   1       62.36       61.75      3.15 o 
  -5   3   1       16.92       14.41      1.26 o 
  -4   3   1       35.36       42.07      1.65 o 
  -3   3   1       84.53      116.83      1.75 o 
  -2   3   1      120.99      129.57      1.65 o 
  -1   3   1      354.40      355.15      5.87 o 
   0   3   1        7.79       10.74      0.77 o 
   1   3   1     1551.68     1909.90     13.85 o 
   2   3   1       21.70       14.74      0.89 o 
   3   3   1        0.43        0.55      1.36 o 
   4   3   1       20.41       20.02      1.25 o 
   5   3   1       68.19       72.10      3.32 o 
   6   3   1       20.74       18.44      2.11 o 
   7   3   1      239.99      220.63      4.97 o 
   8   3   1       41.67       48.65      3.84 o 
   9   3   1        2.77        2.69      3.90 o 
  -9   4   1        5.16       -0.20      3.64 o 
  -8   4   1       14.04        8.61      2.34 o 
  -7   4   1        0.41        2.69      2.83 o 
  -6   4   1        9.92        7.28      1.91 o 
  -5   4   1       32.94       33.53      2.69 o 
  -4   4   1       59.22       72.21      5.04 o 
  -3   4   1       33.41       31.04      1.56 o 
  -2   4   1        0.85       -1.05      1.26 o 
  -1   4   1     1064.76     1192.00      8.49 o 
   0   4   1       91.87       99.13      1.69 o 
   1   4   1       71.45       76.39      2.85 o 
   2   4   1        8.18        9.28      1.97 o 
   3   4   1       51.24       47.96      2.86 o 
   4   4   1      105.28      114.48      3.50 o 
   5   4   1      112.96      120.09      3.79 o 
   6   4   1        7.14        7.81      2.17 o 
   7   4   1        8.35        8.70      2.40 o 
   8   4   1        3.90        0.55      3.70 o 
  -9   5   1       33.51       38.59      2.86 o 
  -8   5   1       13.26       11.91      2.46 o 
  -7   5   1      498.03      479.47      6.36 o 
  -6   5   1       38.77       37.20      3.15 o 
  -5   5   1       32.22       38.77      2.83 o 
  -4   5   1      246.51      261.59      4.25 o 
  -3   5   1        0.19        0.25      3.17 o 
  -2   5   1        2.80        0.21      1.54 o 
  -1   5   1       13.75       13.42      1.08 o 
   0   5   1       23.45       26.95      1.62 o 
   1   5   1      131.40      152.08      3.71 o 
   2   5   1       22.44       20.42      1.27 o 
   3   5   1       94.93       96.67      3.38 o 
   4   5   1     3312.52     3622.18     27.87 o 
   5   5   1       54.12       58.51      3.44 o 
   6   5   1       21.77       17.81      2.40 o 
   7   5   1       39.28       45.30      3.82 o 
   8   5   1        5.15       -0.78      3.87 o 
  -8   6   1        0.21       -0.81      3.53 o 
  -7   6   1        0.06       -3.24      3.24 o 
  -6   6   1       28.78       29.28      2.31 o 
  -5   6   1      629.47      664.08      9.54 o 
  -4   6   1      220.81      227.31      4.39 o 
  -3   6   1      983.34     1011.76     10.44 o 
  -2   6   1      203.61      219.96      3.93 o 
  -1   6   1       42.35       52.73      2.83 o 
   0   6   1       28.50       52.55      2.79 o 
   1   6   1       32.44       35.21      2.80 o 
   2   6   1       12.73       12.31      1.99 o 
   3   6   1      514.47      555.82      6.07 o 
   4   6   1       58.03       51.89      3.44 o 
   5   6   1       51.99       60.10      3.76 o 
   6   6   1        1.67        4.39      3.27 o 
   7   6   1        0.21       -2.83      3.67 o 
  -8   7   1       13.80        9.97      2.66 o 
  -7   7   1        2.25        3.44      3.53 o 
  -6   7   1       21.71       20.64      2.37 o 
  -5   7   1      197.63      206.67      4.71 o 
  -4   7   1       61.59       64.58      3.44 o 
  -3   7   1       30.06       25.84      2.11 o 
  -2   7   1       11.56       11.10      1.94 o 
  -1   7   1        2.32        1.13      2.72 o 
   0   7   1      131.16      114.96      3.53 o 
   1   7   1       24.43       19.66      2.08 o 
   2   7   1       65.18       79.35      3.47 o 
   3   7   1       90.92      106.64      3.93 o 
   4   7   1        4.95        7.23      2.25 o 
   5   7   1       61.47       71.52      3.96 o 
   6   7   1        6.73        2.60      3.70 o 
  -7   8   1       72.71       74.70      4.68 o 
  -6   8   1       42.41       36.08      2.72 o 
  -5   8   1       47.73       52.30      3.67 o 
  -4   8   1       14.94       12.17      2.31 o 
  -3   8   1       71.18       64.18      3.64 o 
  -2   8   1       18.75       20.29      2.17 o 
  -1   8   1        4.01        8.79      1.99 o 
   0   8   1      298.68      248.59      5.20 o 
   1   8   1        0.39       -2.98      2.98 o 
   2   8   1        0.02       -1.39      3.04 o 
   3   8   1        6.55       10.44      2.28 o 
   4   8   1       34.94       40.41      2.72 o 
   5   8   1        0.52        0.40      3.70 o 
  -6   9   1        4.19       -3.76      3.76 o 
  -5   9   1       35.64       34.34      2.69 o 
  -4   9   1        2.84        4.13      3.35 o 
  -3   9   1       65.83       76.43      4.10 o 
  -2   9   1        1.42        4.51      2.25 o 
  -1   9   1        7.54       10.18      2.31 o 
   0   9   1        0.95       -2.45      3.76 o 
   1   9   1        0.46        2.78      3.27 o 
   2   9   1        1.08        2.37      3.35 o 
   3   9   1        4.94        6.59      2.54 o 
   4   9   1        4.64        2.25      3.99 o 
  -4  10   1      165.19      189.84      5.46 o 
  -3  10   1       19.12       25.61      2.69 o 
  -2  10   1        5.16        4.22      3.53 o 
  -1  10   1       16.55       19.08      2.63 o 
   0  10   1       11.39       18.86      2.98 o 
   1  10   1        0.22       -0.81      3.79 o 
   2  10   1       23.12       43.39      4.05 o 
   1 -11   2        0.73       -3.82      3.82 o 
  -3 -10   2        3.45       -0.38      3.82 o 
  -2 -10   2        0.94       -3.58      3.58 o 
  -1 -10   2        0.83        4.63      3.47 o 
   0 -10   2       25.84       26.16      1.91 o 
   1 -10   2       17.73       17.66      2.57 o 
   2 -10   2      120.98      152.29      4.97 o 
   3 -10   2       48.16       59.09      3.99 o 
   4 -10   2       10.91       11.07      2.57 o 
   5 -10   2       22.94       19.63      2.75 o 
  -5  -9   2       10.64       12.00      2.66 o 
  -4  -9   2       14.05       12.49      2.66 o 
  -3  -9   2       15.06       15.87      2.49 o 
  -2  -9   2       12.37        5.81      2.43 o 
  -1  -9   2       73.59       58.11      3.82 o 
   0  -9   2       17.30       17.22      1.60 o 
   1  -9   2        9.94        6.91      2.20 o 
   2  -9   2       48.64       44.26      3.56 o 
   3  -9   2       45.11       42.15      3.79 o 
   4  -9   2       92.44      101.01      4.16 o 
   5  -9   2        0.21       -1.01      3.38 o 
   6  -9   2      138.18      154.31      5.15 o 
  -6  -8   2       29.30       32.61      2.95 o 
  -5  -8   2        3.81       -3.53      3.53 o 
  -4  -8   2       28.14       33.50      2.57 o 
  -3  -8   2        8.77       10.12      2.28 o 
  -2  -8   2      181.21      148.82      4.25 o 
  -1  -8   2       19.35        9.66      2.08 o 
   0  -8   2       26.19       23.58      1.46 o 
   1  -8   2       28.85       28.79      2.14 o 
   2  -8   2        1.93       -2.54      2.75 o 
   3  -8   2       17.04       15.38      2.14 o 
   4  -8   2        0.02       -3.06      3.06 o 
   5  -8   2       56.19       60.94      3.47 o 
   6  -8   2       22.56       22.14      2.60 o 
   7  -8   2        1.65        2.49      3.56 o 
  -7  -7   2        0.00        5.12      3.64 o 
  -6  -7   2      132.32      145.61      4.77 o 
  -5  -7   2       16.34       26.34      2.43 o 
  -4  -7   2      157.72      153.24      4.39 o 
  -3  -7   2        2.91       -0.95      2.80 o 
  -2  -7   2        0.84        1.50      1.88 o 
  -1  -7   2       86.89       61.05      3.21 o 
   0  -7   2        7.25        3.50      1.57 o 
   1  -7   2      106.94      106.50      3.41 o 
   2  -7   2      960.51      959.29     10.52 o 
   3  -7   2      272.62      257.78      4.65 o 
   4  -7   2       93.34       90.86      3.56 o 
   5  -7   2        1.55        1.88      2.83 o 
   6  -7   2       10.13       12.86      2.28 o 
   7  -7   2       32.50       33.39      2.63 o 
   8  -7   2       11.35       14.25      2.69 o 
  -7  -6   2        0.04       -3.70      3.70 o 
  -6  -6   2       89.17       91.93      4.22 o 
  -5  -6   2     1553.86     1691.08     21.48 o 
  -4  -6   2       65.40       65.97      3.32 o 
  -3  -6   2       10.71        8.07      1.94 o 
  -2  -6   2       75.75       55.71      3.06 o 
  -1  -6   2      238.77      179.30     28.86 o 
   0  -6   2      106.13      116.60      2.27 o 
   1  -6   2        2.70        3.59      1.35 o 
   2  -6   2      109.69      104.13      3.15 o 
   3  -6   2      482.09      465.80      7.49 o 
   4  -6   2        1.93        4.54      1.85 o 
   5  -6   2       42.59       38.36      3.18 o 
   6  -6   2      604.47      563.45      6.65 o 
   7  -6   2       70.70       70.13      3.90 o 
   8  -6   2       28.10       25.29      2.66 o 
  -8  -5   2       17.09       18.50      2.78 o 
  -7  -5   2        3.05        1.65      3.56 o 
  -6  -5   2       34.83       41.66      3.38 o 
  -5  -5   2       53.10       55.19      3.27 o 
  -4  -5   2        0.13        3.56      2.63 o 
  -3  -5   2       10.07        8.53      1.82 o 
  -2  -5   2        0.43       -0.30      1.60 o 
  -1  -5   2        5.33        5.46      2.20 o 
   0  -5   2      276.88      318.52     19.92 o 
   1  -5   2      208.73      204.09      2.88 o 
   2  -5   2       14.01        9.56      1.07 o 
   3  -5   2        5.63        7.47      1.13 o 
   4  -5   2       39.99       40.82      2.66 o 
   5  -5   2      159.73      143.67      3.70 o 
   6  -5   2       23.75       18.59      2.11 o 
   7  -5   2       11.88       15.00      2.20 o 
   8  -5   2        7.15        9.80      2.40 o 
   9  -5   2        5.35        5.41      2.60 o 
  -9  -4   2        0.33       -1.53      3.82 o 
  -8  -4   2      190.49      194.55      5.32 o 
  -7  -4   2        0.03        3.38      3.09 o 
  -6  -4   2       50.32       53.77      3.30 o 
  -5  -4   2      139.91      152.92      3.82 o 
  -4  -4   2        0.46        2.78      1.43 o 
  -3  -4   2        0.80        0.79      1.75 o 
  -2  -4   2      600.81       97.12     34.33 o 
  -1  -4   2        3.86        1.87      1.19 o 
   0  -4   2       86.64       92.49      4.74 o 
   1  -4   2        3.94        6.21      0.88 o 
   2  -4   2      236.46      290.59      4.09 o 
   3  -4   2       34.58       57.22      5.26 o 
   4  -4   2        0.03        2.99      1.61 o 
   5  -4   2       29.80       33.88      2.83 o 
   6  -4   2        0.37       -2.66      2.66 o 
   7  -4   2      102.43       98.75      3.82 o 
   8  -4   2       26.86       23.79      2.49 o 
   9  -4   2        2.24        0.64      3.53 o 
  -9  -3   2      101.81       93.78      4.86 o 
  -8  -3   2        5.26       12.23      2.31 o 
  -7  -3   2        0.03        2.98      2.89 o 
  -6  -3   2       14.65       18.88      2.02 o 
  -5  -3   2      158.62      157.67      3.76 o 
  -4  -3   2        8.06        7.75      1.11 o 
  -3  -3   2        5.03        3.66      1.49 o 
  -2  -3   2       29.39        5.50      1.23 o 
  -1  -3   2      151.22       90.47     26.02 o 
   0  -3   2      155.13      158.04      3.58 o 
   1  -3   2       51.79       48.64      1.25 o 
   2  -3   2     1734.56     1875.27     13.67 o 
   3  -3   2      450.39      514.34      8.86 o 
   4  -3   2       27.79       24.10      1.62 o 
   5  -3   2       51.75       53.80      2.92 o 
   6  -3   2      144.22      159.23      3.90 o 
   7  -3   2       23.37       21.13      2.17 o 
   8  -3   2        0.62        4.42      3.24 o 
   9  -3   2        1.44       -3.53      3.53 o 
  -9  -2   2        0.51       -0.75      3.44 o 
  -8  -2   2        1.04       -0.75      3.15 o 
  -7  -2   2        0.10       -2.54      2.80 o 
  -6  -2   2        3.26        2.02      2.69 o 
  -5  -2   2        0.03        0.84      1.68 o 
  -4  -2   2      699.01      713.31      5.99 o 
  -3  -2   2        2.12        0.25      1.15 o 
  -2  -2   2       10.03       11.30      0.77 o 
  -1  -2   2       37.11       48.37      1.18 o 
   0  -2   2      205.38      190.11      7.94 o 
   1  -2   2       27.55       26.37      1.08 o 
   2  -2   2     1039.55     1025.40     14.35 o 
   3  -2   2        4.96        8.25      1.08 o 
   4  -2   2      193.19      185.64      2.20 o 
   5  -2   2       11.98       12.92      1.25 o 
   6  -2   2      473.99      490.49      5.58 o 
   7  -2   2     1702.48     1762.25     20.90 o 
   8  -2   2        1.44        1.30      3.24 o 
   9  -2   2      101.51       97.10      4.45 o 
  -9  -1   2       12.27        7.31      2.54 o 
  -8  -1   2       93.54       99.21      4.10 o 
  -7  -1   2      118.10      120.87      3.84 o 
  -6  -1   2       51.76       56.63      3.04 o 
  -5  -1   2        3.24        3.92      1.30 o 
  -4  -1   2        0.26       -1.29      1.29 o 
  -3  -1   2      127.41      129.13      1.61 o 
  -2  -1   2     5011.00     5008.83     32.51 o 
  -1  -1   2      421.47      450.94      5.29 o 
   0  -1   2       57.86       43.62      2.82 o 
   1  -1   2       43.69       52.84      1.47 o 
   2  -1   2     1344.16     1446.15     14.09 o 
   3  -1   2      451.94      512.95      6.74 o 
   4  -1   2       49.12       57.84      1.65 o 
   5  -1   2       11.70        9.19      1.20 o 
   6  -1   2     1262.40     1220.05     11.45 o 
   7  -1   2      608.11      608.92      6.56 o 
   8  -1   2       80.34       75.28      3.93 o 
   9  -1   2       44.66       45.79      3.87 o 
 -10   0   2        3.54        5.46      2.72 o 
  -9   0   2        7.62        8.27      2.54 o 
  -8   0   2       18.89       19.86      2.34 o 
  -7   0   2       73.75       73.40      3.50 o 
  -6   0   2       13.37       10.26      1.91 o 
  -5   0   2       31.25       33.87      1.71 o 
  -4   0   2      302.88      285.62      6.39 o 
  -3   0   2      412.10      400.18      3.33 o 
  -2   0   2    21754.99    20768.06    118.68 o 
  -1   0   2      245.51      247.57      4.08 o 
   0   0   2      274.39      307.58      5.17 o 
   1   0   2      366.22      396.74      5.09 o 
   2   0   2      752.15      812.37     11.49 o 
   3   0   2       13.48       10.60      0.95 o 
   4   0   2      207.39      237.08      2.35 o 
   5   0   2      139.66      155.09      2.42 o 
   6   0   2        0.00        3.38      2.72 o 
   7   0   2      141.59      130.49      3.99 o 
   8   0   2        5.50        4.19      2.28 o 
   9   0   2        1.37        0.61      3.53 o 
 -10   1   2        0.46       -2.66      3.96 o 
  -9   1   2      115.63      107.57      4.60 o 
  -8   1   2      295.65      295.59      5.49 o 
  -7   1   2        7.35        7.37      1.99 o 
  -6   1   2        0.26        0.64      2.57 o 
  -5   1   2        0.51       -0.53      1.53 o 
  -4   1   2       87.07       96.11      2.14 o 
  -3   1   2      279.42      254.51      3.93 o 
  -2   1   2       96.06       94.30      1.36 o 
  -1   1   2      130.41      126.57      1.50 o 
   0   1   2     1006.87     1075.37      7.85 o 
   1   1   2      558.17      635.13     15.49 o 
   2   1   2       73.39       92.18      3.41 o 
   3   1   2     3305.18     3843.64     18.14 o 
   4   1   2      144.18      167.02      2.23 o 
   5   1   2      198.08      211.21      3.28 o 
   6   1   2        1.13        2.72      1.88 o 
   7   1   2       26.87       30.30      2.25 o 
   8   1   2      124.06      117.86      4.39 o 
   9   1   2       23.80       22.84      2.72 o 
 -10   2   2      131.56      117.86      5.15 o 
  -9   2   2       18.62       17.23      2.57 o 
  -8   2   2        7.50        7.43      2.25 o 
  -7   2   2        9.10        9.40      1.99 o 
  -6   2   2      446.56      500.66      5.49 o 
  -5   2   2      324.73      363.82      4.26 o 
  -4   2   2       33.22       41.32      1.54 o 
  -3   2   2       29.95       29.76      1.29 o 
  -2   2   2      356.96      378.40      3.15 o 
  -1   2   2      408.12      409.41      4.58 o 
   0   2   2       47.33       46.19      2.67 o 
   1   2   2        0.01       -1.58      1.58 o 
   2   2   2      319.86      392.82     14.58 o 
   3   2   2      210.99      274.27      2.96 o 
   4   2   2       98.29      109.44      2.11 o 
   5   2   2       54.03       52.93      2.98 o 
   6   2   2       13.94       11.04      2.02 o 
   7   2   2       18.55       11.42      2.28 o 
   8   2   2       31.54       23.73      2.57 o 
   9   2   2       36.35       37.52      2.92 o 
  -9   3   2       31.89       28.76      2.69 o 
  -8   3   2       26.17       27.46      2.40 o 
  -7   3   2        3.93        3.53      1.97 o 
  -6   3   2       21.94       35.67      2.89 o 
  -5   3   2       60.18       68.05      3.01 o 
  -4   3   2       62.90       68.16      1.85 o 
  -3   3   2       23.25       27.20      1.40 o 
  -2   3   2       21.99       23.24      1.28 o 
  -1   3   2     2185.39     2386.79     15.91 o 
   0   3   2     1442.87     1678.58     13.21 o 
   1   3   2      237.37      307.40      3.47 o 
   2   3   2      366.03      457.56     14.24 o 
   3   3   2       91.49      110.81      3.18 o 
   4   3   2       55.25       67.36      2.98 o 
   5   3   2       41.97       42.03      3.06 o 
   6   3   2       50.88       49.49      3.32 o 
   7   3   2      172.92      168.82      4.54 o 
   8   3   2        0.08        2.89      3.32 o 
  -9   4   2      145.08      137.05      4.91 o 
  -8   4   2        9.81       12.17      2.34 o 
  -7   4   2       61.73       64.64      3.53 o 
  -6   4   2        4.45        6.13      1.94 o 
  -5   4   2       12.79       10.78      1.88 o 
  -4   4   2       14.00       16.96      1.26 o 
  -3   4   2       75.92       67.46      1.85 o 
  -2   4   2       84.21       88.91      4.87 o 
  -1   4   2     1633.85     1798.54     10.77 o 
   0   4   2       10.72       13.09      1.04 o 
   1   4   2       37.02       43.96      2.14 o 
   2   4   2        0.22       -1.54      1.54 o 
   3   4   2       25.10       24.98      3.38 o 
   4   4   2      305.52      319.99      4.80 o 
   5   4   2      851.50      898.47      7.60 o 
   6   4   2      381.67      391.53      5.87 o 
   7   4   2       51.72       52.99      3.82 o 
   8   4   2        3.53        2.83      3.64 o 
  -9   5   2       14.04       17.55      2.63 o 
  -8   5   2        0.72        1.47      3.44 o 
  -7   5   2       56.12       58.48      3.58 o 
  -6   5   2       79.51       80.45      3.56 o 
  -5   5   2      154.67      165.38      3.90 o 
  -4   5   2      318.60      341.84      4.77 o 
  -3   5   2       17.37       18.82      1.79 o 
  -2   5   2        0.71        2.74      1.35 o 
  -1   5   2      224.17      240.26      2.63 o 
   0   5   2        3.70        7.22      1.10 o 
   1   5   2      186.87      239.78      4.91 o 
   2   5   2       42.33       47.90      2.92 o 
   3   5   2      120.96      139.37      3.73 o 
   4   5   2      459.64      490.02      5.96 o 
   5   5   2       44.64       46.20      3.44 o 
   6   5   2      214.13      215.97      5.15 o 
   7   5   2        1.93       -2.25      3.61 o 
  -8   6   2       29.41       30.18      2.72 o 
  -7   6   2       37.30       33.97      2.63 o 
  -6   6   2       60.18       61.05      3.53 o 
  -5   6   2      469.68      492.71      6.13 o 
  -4   6   2     1807.43     1799.34     20.35 o 
  -3   6   2      442.08      444.49      5.41 o 
  -2   6   2       21.77       20.64      1.94 o 
  -1   6   2      122.33      132.11      3.50 o 
   0   6   2      138.13      165.10      2.64 o 
   1   6   2       36.92       32.75      2.92 o 
   2   6   2      254.51      267.95      4.57 o 
   3   6   2        0.61       -0.69      2.78 o 
   4   6   2        2.23        2.43      2.14 o 
   5   6   2        8.63       11.10      2.34 o 
   6   6   2        0.61       -0.72      3.58 o 
   7   6   2       44.52       47.47      4.42 o 
  -8   7   2       43.33       48.62      4.10 o 
  -7   7   2        0.71        3.61      3.35 o 
  -6   7   2       74.79       63.25      3.99 o 
  -5   7   2       84.67       82.82      3.90 o 
  -4   7   2       23.22       24.66      2.17 o 
  -3   7   2       23.33       24.28      2.11 o 
  -2   7   2        5.94        2.78      2.60 o 
  -1   7   2       18.99       20.99      1.94 o 
   0   7   2       79.51       84.70      3.28 o 
   1   7   2      355.89      299.14      5.03 o 
   2   7   2       78.29       71.66      3.56 o 
   3   7   2       27.98       26.91      2.31 o 
   4   7   2       11.35       12.46      2.37 o 
   5   7   2       11.40       15.26      2.52 o 
   6   7   2       36.79       48.59      4.16 o 
  -7   8   2       10.63       11.85      2.66 o 
  -6   8   2        4.03       -3.56      3.56 o 
  -5   8   2       82.26       81.81      3.99 o 
  -4   8   2       38.23       34.03      2.46 o 
  -3   8   2       91.78       96.03      3.90 o 
  -2   8   2        7.32        4.94      2.14 o 
  -1   8   2       96.36       86.99      3.70 o 
   0   8   2        0.11        1.03      2.10 o 
   1   8   2        1.93       -0.32      3.12 o 
   2   8   2       50.42       54.00      3.70 o 
   3   8   2        3.45        6.45      2.34 o 
   4   8   2        2.21       -2.05      3.61 o 
   5   8   2      137.81      192.67      5.67 o 
  -5   9   2        4.57        5.67      2.52 o 
  -4   9   2       12.49        5.17      3.73 o 
  -3   9   2        0.58        6.91      2.31 o 
  -2   9   2        0.03        0.12      3.27 o 
  -1   9   2        4.10        9.25      2.34 o 
   0   9   2        0.19        0.08      2.35 o 
   1   9   2        0.10       -3.47      3.47 o 
   2   9   2       11.45       11.45      2.60 o 
   3   9   2      150.23      199.76      5.67 o 
  -3  10   2      314.07      366.79      6.79 o 
  -2  10   2      100.16      110.31      4.91 o 
  -1  10   2        0.04        2.80      3.53 o 
   0  10   2       17.76       22.13      1.91 o 
   1  10   2        3.39       12.66      2.69 o 
   0 -11   3      128.86      147.28     37.75 o 
   1 -11   3       83.72       68.22      4.45 o 
   2 -11   3       54.81       56.31      4.45 o 
  -3 -10   3        2.01        3.64      2.57 o 
  -2 -10   3        1.42        2.54      3.56 o 
  -1 -10   3        0.67        3.70      2.37 o 
   0 -10   3       30.76       29.84      9.87 o 
   1 -10   3        3.39        3.50      2.40 o 
   2 -10   3        5.26        4.57      3.35 o 
   3 -10   3       21.98       27.35      2.57 o 
   4 -10   3      101.93      114.53      4.89 o 
   5 -10   3       43.68       65.39      4.45 o 
  -5  -9   3        0.54        2.34      3.67 o 
  -4  -9   3        0.11       -3.58      3.58 o 
  -3  -9   3       22.91       17.40      2.49 o 
  -2  -9   3       66.16       47.00      3.79 o 
  -1  -9   3       63.44       66.52      3.82 o 
   0  -9   3        0.92        1.64      2.20 o 
   1  -9   3       28.28       27.78      2.37 o 
   2  -9   3       42.92       43.07      3.41 o 
   3  -9   3       11.49       12.63      2.28 o 
   4  -9   3        0.60       -3.27      3.27 o 
   5  -9   3       11.72       15.12      2.52 o 
   6  -9   3        0.46       -3.64      3.64 o 
  -6  -8   3        1.34        1.19      3.67 o 
  -5  -8   3       45.61       40.44      2.80 o 
  -4  -8   3      248.73      187.70      5.06 o 
  -3  -8   3       16.00       10.35      2.20 o 
  -2  -8   3       30.81       19.60      2.25 o 
  -1  -8   3       66.00       54.46      3.41 o 
   0  -8   3      134.60      136.81      4.03 o 
   1  -8   3       36.87       35.12      3.12 o 
   2  -8   3      164.01      156.89      4.05 o 
   3  -8   3      103.81      104.76      3.76 o 
   4  -8   3        5.96        3.24      3.04 o 
   5  -8   3      218.51      207.13      5.06 o 
   6  -8   3       22.50       17.78      2.52 o 
   7  -8   3       70.23       79.73      4.51 o 
  -7  -7   3        0.00       -0.78      3.79 o 
  -6  -7   3       60.26       66.06      4.19 o 
  -5  -7   3      154.94      150.21      4.68 o 
  -4  -7   3        0.11       -2.43      3.04 o 
  -3  -7   3       25.13       18.76      2.08 o 
  -2  -7   3       22.56       13.76      2.02 o 
  -1  -7   3        2.10       -0.43      2.66 o 
   0  -7   3      788.25      790.12      7.92 o 
   1  -7   3     2292.33     2331.43     15.47 o 
   2  -7   3        5.62        6.10      1.94 o 
   3  -7   3       23.57       20.15      2.08 o 
   4  -7   3       13.67       17.03      2.02 o 
   5  -7   3       68.27       71.29      3.58 o 
   6  -7   3      119.95      124.07      4.22 o 
   7  -7   3       29.92       23.18      2.49 o 
   8  -7   3        0.02        3.84      3.53 o 
  -8  -6   3       30.88       31.83      3.04 o 
  -7  -6   3        4.35        4.65      3.56 o 
  -6  -6   3       68.65       67.33      4.05 o 
  -5  -6   3      218.07      218.60      4.80 o 
  -4  -6   3        0.43       -2.89      2.89 o 
  -3  -6   3        5.91        5.72      1.91 o 
  -2  -6   3      104.59       47.44      2.95 o 
  -1  -6   3       24.33       18.13      1.85 o 
   0  -6   3       13.19       12.02      1.53 o 
   1  -6   3       25.12       22.26      1.29 o 
   2  -6   3      158.78      155.38      3.53 o 
   3  -6   3       25.24       21.83      1.97 o 
   4  -6   3       39.33       30.44      2.95 o 
   5  -6   3       52.14       46.86      3.21 o 
   6  -6   3      159.47      136.97      4.22 o 
   7  -6   3       37.98       38.04      3.56 o 
   8  -6   3       52.26       55.01      4.13 o 
  -8  -5   3      227.53      220.89      5.75 o 
  -7  -5   3      121.21      122.17      4.48 o 
  -6  -5   3        0.59        1.82      3.12 o 
  -5  -5   3       53.38       47.24      3.18 o 
  -4  -5   3      192.51      221.52      4.22 o 
  -3  -5   3      107.60       19.63      1.85 o 
  -2  -5   3     1089.69      403.18     50.52 o 
  -1  -5   3       41.70       43.18      5.84 o 
   0  -5   3      101.76       96.74      4.35 o 
   1  -5   3      113.55       97.09      1.92 o 
   2  -5   3       34.04       38.78      1.70 o 
   3  -5   3      110.24      122.48      2.50 o 
   4  -5   3        4.88        5.93      1.79 o 
   5  -5   3      132.68      107.08      3.50 o 
   6  -5   3      424.27      410.38      5.69 o 
   7  -5   3       29.62       25.29      2.40 o 
   8  -5   3       12.68        5.03      3.47 o 
   9  -5   3        5.68        7.63      2.66 o 
  -9  -4   3       39.68       39.34      3.09 o 
  -8  -4   3        1.95        2.69      3.53 o 
  -7  -4   3        5.23        4.68      2.31 o 
  -6  -4   3        6.44        8.18      1.99 o 
  -5  -4   3        0.00        1.85      2.69 o 
  -4  -4   3      139.20      129.16      3.44 o 
  -3  -4   3      567.86       63.86     16.15 o 
  -2  -4   3       74.03       50.13     18.76 o 
  -1  -4   3       87.73       81.91      1.64 o 
   0  -4   3      198.54      214.39      4.02 o 
   1  -4   3        0.21       -1.35      3.02 o 
   2  -4   3        4.40        5.35      0.93 o 
   3  -4   3      547.60      687.07     11.03 o 
   4  -4   3       26.63       27.68      1.48 o 
   5  -4   3        5.34        5.81      1.85 o 
   6  -4   3        0.98        0.03      2.75 o 
   7  -4   3       64.34       66.40      3.67 o 
   8  -4   3        0.74       -2.49      3.38 o 
   9  -4   3        0.20        1.13      3.67 o 
  -9  -3   3        0.01       -1.45      3.76 o 
  -8  -3   3        0.25       -2.92      3.32 o 
  -7  -3   3       11.83       13.01      2.17 o 
  -6  -3   3      111.46      104.21      3.70 o 
  -5  -3   3        3.02        0.93      2.72 o 
  -4  -3   3       25.38       19.07      1.23 o 
  -3  -3   3      288.42      275.16      2.45 o 
  -2  -3   3      104.74      113.27      2.80 o 
  -1  -3   3        4.59        1.33      1.08 o 
   0  -3   3       10.56       12.03      0.78 o 
   1  -3   3        8.25        2.81      2.17 o 
   2  -3   3     1632.60     1814.62      9.87 o 
   3  -3   3      233.62      292.78      2.47 o 
   4  -3   3       97.81      111.64      2.04 o 
   5  -3   3      134.53      130.84      3.47 o 
   6  -3   3       59.44       58.68      3.18 o 
   7  -3   3      677.44      691.52     10.15 o 
   8  -3   3       63.78       63.11      3.87 o 
   9  -3   3        3.78        3.76      3.67 o 
  -9  -2   3        5.26        2.31      2.54 o 
  -8  -2   3       43.26       44.81      3.70 o 
  -7  -2   3       42.77       46.86      3.30 o 
  -6  -2   3      311.15      319.35      4.77 o 
  -5  -2   3       42.15       49.20      1.98 o 
  -4  -2   3       14.72       20.19      1.40 o 
  -3  -2   3       39.61       44.37      1.40 o 
  -2  -2   3       68.74       76.62      1.38 o 
  -1  -2   3      259.06      250.65      3.80 o 
   0  -2   3       72.37       78.72      1.43 o 
   1  -2   3       18.12       20.69      1.10 o 
   2  -2   3      171.21      206.98      5.10 o 
   3  -2   3        2.89        5.29      0.86 o 
   4  -2   3        9.40        9.74      1.05 o 
   5  -2   3        8.44        9.68      1.85 o 
   6  -2   3      114.67      127.95      3.76 o 
   7  -2   3       62.36       68.77      3.58 o 
   8  -2   3       24.80       23.30      2.49 o 
   9  -2   3      113.19      120.40      4.65 o 
  -9  -1   3       64.17       59.61      4.28 o 
  -8  -1   3       77.62       80.89      3.93 o 
  -7  -1   3      135.82      136.19      3.99 o 
  -6  -1   3        0.26        1.79      2.72 o 
  -5  -1   3       15.35       15.26      1.21 o 
  -4  -1   3      816.60      830.52     24.14 o 
  -3  -1   3        6.31        6.45      0.83 o 
  -2  -1   3      471.61      514.54      4.91 o 
  -1  -1   3    33805.16    31476.92    311.53 o 
   0  -1   3      528.07      546.61      4.42 o 
   1  -1   3      395.21      401.32      8.35 o 
   2  -1   3      265.40      278.14      7.27 o 
   3  -1   3      235.00      236.16      2.13 o 
   4  -1   3        0.78        0.23      1.43 o 
   5  -1   3       30.00       27.33      1.34 o 
   6  -1   3      130.28      134.83      3.73 o 
   7  -1   3      162.25      159.66      4.34 o 
   8  -1   3        0.37        2.02      3.24 o 
   9  -1   3       12.86       13.47      2.66 o 
 -10   0   3      255.98      262.23      6.33 o 
  -9   0   3      324.08      319.55      6.10 o 
  -8   0   3        0.93        3.41      2.23 o 
  -7   0   3        0.03       -2.54      2.69 o 
  -6   0   3      111.28      108.93      3.38 o 
  -5   0   3      122.58       99.07      2.11 o 
  -4   0   3        8.81       13.47      2.14 o 
  -3   0   3      114.85      103.75      1.58 o 
  -2   0   3     2276.70     2480.76     12.39 o 
  -1   0   3     1667.50     1832.56     19.27 o 
   0   0   3      114.66      122.66      1.35 o 
   1   0   3      175.51      197.72      2.32 o 
   2   0   3      248.73      280.61      4.78 o 
   3   0   3      561.06      629.99      9.57 o 
   4   0   3      307.07      388.99      4.19 o 
   5   0   3      125.78      134.77      3.44 o 
   6   0   3       24.30       26.13      2.08 o 
   7   0   3        3.16        3.32      2.89 o 
   8   0   3        0.11       -1.39      3.32 o 
   9   0   3       65.13       77.30      4.42 o 
 -10   1   3      182.30      186.37      5.67 o 
  -9   1   3      151.14      161.80      4.97 o 
  -8   1   3        0.21       -0.49      3.18 o 
  -7   1   3        0.00       -2.69      2.69 o 
  -6   1   3       23.42       24.63      2.02 o 
  -5   1   3      114.94      134.87      2.28 o 
  -4   1   3      115.86      136.17      1.98 o 
  -3   1   3      112.30      120.75      1.69 o 
  -2   1   3     1047.95     1146.43      7.20 o 
  -1   1   3       19.54       20.50      1.13 o 
   0   1   3      195.05      212.22      2.38 o 
   1   1   3        0.73        0.69      1.03 o 
   2   1   3       15.20       16.22      0.96 o 
   3   1   3       10.68        8.28      0.96 o 
   4   1   3       83.92      112.87      2.11 o 
   5   1   3       65.79       74.61      3.18 o 
   6   1   3       49.74       42.44      3.06 o 
   7   1   3       54.63       59.12      3.56 o 
   8   1   3       37.81       31.51      2.63 o 
   9   1   3        5.88        2.66      3.84 o 
  -9   2   3        6.96        8.61      2.46 o 
  -8   2   3      133.71      135.52      4.37 o 
  -7   2   3        0.00       -2.08      2.72 o 
  -6   2   3       13.60       11.85      1.94 o 
  -5   2   3     1240.31     1401.21     11.26 o 
  -4   2   3        4.63        4.88      1.49 o 
  -3   2   3       91.91       92.70      2.50 o 
  -2   2   3       95.17      108.89      1.59 o 
  -1   2   3        0.53       -1.43      1.45 o 
   0   2   3      355.30      369.07     10.10 o 
   1   2   3        0.32        3.01      0.94 o 
   2   2   3       60.96       79.84      1.61 o 
   3   2   3       69.23       66.86      1.74 o 
   4   2   3        0.94        3.05      1.68 o 
   5   2   3        0.03        2.52      2.66 o 
   6   2   3      163.07      141.88      3.96 o 
   7   2   3        1.73        4.25      3.06 o 
   8   2   3        1.99        0.00      3.47 o 
   9   2   3        8.10        5.90      2.78 o 
  -9   3   3        7.45        3.76      3.61 o 
  -8   3   3       31.73       31.39      2.46 o 
  -7   3   3        9.70       13.56      2.02 o 
  -6   3   3        0.03       -2.66      2.66 o 
  -5   3   3        0.35        0.20      2.52 o 
  -4   3   3        0.29        0.57      1.56 o 
  -3   3   3       55.75       53.52      1.67 o 
  -2   3   3        8.66       10.98      0.98 o 
  -1   3   3      502.42      537.10      4.20 o 
   0   3   3     1791.86     2081.08     44.68 o 
   1   3   3      127.28      147.57      4.25 o 
   2   3   3      117.39      117.36      3.09 o 
   3   3   3       17.22       19.98      1.20 o 
   4   3   3        4.37        5.29      1.91 o 
   5   3   3      161.77      137.78      3.84 o 
   6   3   3        2.76       -1.42      3.04 o 
   7   3   3        2.05        1.16      3.27 o 
   8   3   3        1.93        0.52      3.53 o 
  -9   4   3      109.46      113.26      4.71 o 
  -8   4   3       74.37       67.62      4.05 o 
  -7   4   3        3.10        1.99      3.01 o 
  -6   4   3       23.76       22.69      2.08 o 
  -5   4   3        2.74        4.80      1.85 o 
  -4   4   3      107.94       92.68      3.18 o 
  -3   4   3      427.26      442.68     12.03 o 
  -2   4   3       13.95       12.25      1.07 o 
  -1   4   3       61.81       63.38      1.72 o 
   0   4   3       23.28       30.04      1.57 o 
   1   4   3       21.68       22.14      1.18 o 
   2   4   3      975.11     1071.34      9.80 o 
   3   4   3       51.20       54.15      3.27 o 
   4   4   3      207.49      234.97      4.45 o 
   5   4   3        2.28       -1.97      2.89 o 
   6   4   3        0.89        3.12      3.15 o 
   7   4   3        4.96        0.49      3.53 o 
   8   4   3        0.01       -1.13      3.82 o 
  -9   5   3      168.45      145.21      5.26 o 
  -8   5   3      117.89      124.68      4.60 o 
  -7   5   3        7.40        7.83      2.23 o 
  -6   5   3        9.59       11.01      2.08 o 
  -5   5   3       62.83       66.43      3.30 o 
  -4   5   3       26.12       24.11      2.02 o 
  -3   5   3      114.12      118.50      3.44 o 
  -2   5   3      240.22      228.38      3.96 o 
  -1   5   3       67.49       63.46      2.03 o 
   0   5   3       84.12       85.98      7.11 o 
   1   5   3       21.59       15.03      1.88 o 
   2   5   3     1748.99     1883.87     19.51 o 
   3   5   3      206.46      226.79      4.48 o 
   4   5   3        8.88       13.10      2.05 o 
   5   5   3       33.79       35.56      3.41 o 
   6   5   3       28.82       25.35      2.60 o 
   7   5   3       12.76       11.82      2.69 o 
  -8   6   3        0.56        1.73      3.53 o 
  -7   6   3        0.60       -2.92      3.24 o 
  -6   6   3       29.10       27.38      2.49 o 
  -5   6   3      670.30      673.71     10.12 o 
  -4   6   3      945.03      932.58     10.99 o 
  -3   6   3       63.40       69.81      3.24 o 
  -2   6   3       33.78       33.85      2.80 o 
  -1   6   3        3.91        1.56      2.63 o 
   0   6   3        0.92        1.52      1.81 o 
   1   6   3        8.84        6.62      1.91 o 
   2   6   3        2.62       -1.59      2.69 o 
   3   6   3       85.39       80.74      3.73 o 
   4   6   3       20.31       22.87      2.43 o 
   5   6   3        0.15        2.86      3.21 o 
   6   6   3        0.63       -3.09      3.64 o 
  -7   7   3       12.95       12.37      2.60 o 
  -6   7   3       15.38       15.32      2.40 o 
  -5   7   3        0.69       -3.09      3.09 o 
  -4   7   3        1.80       -0.23      2.92 o 
  -3   7   3       20.51       19.22      2.08 o 
  -2   7   3      240.01      204.67      4.42 o 
  -1   7   3       74.67       68.74      3.35 o 
   0   7   3       11.05        5.53      1.44 o 
   1   7   3       17.32       21.19      2.14 o 
   2   7   3        3.40       -1.76      3.01 o 
   3   7   3       69.08       79.32      4.08 o 
   4   7   3       33.48       39.03      2.63 o 
   5   7   3       16.06       16.36      2.66 o 
  -6   8   3       15.58       15.73      2.63 o 
  -5   8   3       21.51       20.26      2.63 o 
  -4   8   3       19.82       18.15      2.49 o 
  -3   8   3        4.01        3.87      2.20 o 
  -2   8   3        4.23        1.45      3.04 o 
  -1   8   3       38.54       37.03      3.38 o 
   0   8   3       80.00       86.31      2.79 o 
   1   8   3        5.11        9.94      2.23 o 
   2   8   3        0.39        1.50      2.34 o 
   3   8   3       94.61      129.42      4.71 o 
   4   8   3       22.85       34.03      2.72 o 
  -5   9   3       56.90       62.18      4.45 o 
  -4   9   3       42.51       45.24      4.08 o 
  -3   9   3      115.77      117.63      4.60 o 
  -2   9   3       18.15       35.09      2.60 o 
  -1   9   3       35.61       42.61      3.84 o 
   0   9   3       30.82       28.61      4.06 o 
   1   9   3        0.05       -3.58      3.58 o 
   2   9   3        5.70       14.43      2.60 o 
   3   9   3       98.84      134.77      5.15 o 
   0 -11   4       44.79       46.03     15.54 o 
   1 -11   4       49.55       38.51      2.95 o 
  -3 -10   4        2.38       -2.05      3.79 o 
  -2 -10   4        0.37       -3.56      3.56 o 
  -1 -10   4        9.28        8.24      2.49 o 
   0 -10   4        0.15        2.73      2.46 o 
   1 -10   4        5.01        1.45      3.47 o 
   2 -10   4        8.05        4.83      3.47 o 
   3 -10   4        1.17        0.14      3.53 o 
   4 -10   4       12.64        9.42      2.69 o 
  -5  -9   4       10.31       15.87      2.72 o 
  -4  -9   4        0.52        0.06      3.47 o 
  -3  -9   4      100.14       58.65      3.90 o 
  -2  -9   4       12.07       14.71      2.34 o 
  -1  -9   4        4.04        2.66      3.27 o 
   0  -9   4       43.12       50.33     11.95 o 
   1  -9   4        4.63        4.34      2.25 o 
   2  -9   4      262.60      263.64      5.35 o 
   3  -9   4       11.68       11.91      2.34 o 
   4  -9   4       84.62       95.77      4.16 o 
   5  -9   4       17.49       19.25      2.66 o 
   6  -9   4        0.08        1.42      3.58 o 
  -6  -8   4        0.51        3.82      3.70 o 
  -5  -8   4       23.63       12.05      2.54 o 
  -4  -8   4       22.82       10.26      2.37 o 
  -3  -8   4       11.17        3.67      2.25 o 
  -2  -8   4       37.04       33.01      2.28 o 
  -1  -8   4       45.67       47.90      3.32 o 
   0  -8   4       72.45       71.56      3.06 o 
   1  -8   4       85.13       88.34      3.64 o 
   2  -8   4      732.85      713.80      7.17 o 
   3  -8   4        1.11       -2.57      2.92 o 
   4  -8   4        2.03       -0.61      3.18 o 
   5  -8   4        4.53        9.05      2.28 o 
   6  -8   4       19.75       24.05      2.66 o 
   7  -8   4       16.75       16.94      2.72 o 
  -7  -7   4       25.03       19.60      2.95 o 
  -6  -7   4      275.98      300.10      6.04 o 
  -5  -7   4       13.85       -2.66      3.38 o 
  -4  -7   4        0.12        1.97      3.01 o 
  -3  -7   4       28.47        6.94      2.08 o 
  -2  -7   4        5.17        1.04      2.78 o 
  -1  -7   4       42.06       44.37      3.09 o 
   0  -7   4      275.21      267.52      4.35 o 
   1  -7   4      770.21      840.77      6.97 o 
   2  -7   4      619.85      621.85      6.30 o 
   3  -7   4       25.10       22.20      2.11 o 
   4  -7   4      215.07      196.52      4.42 o 
   5  -7   4        1.55       -1.56      3.09 o 
   6  -7   4        2.10       -1.21      3.27 o 
   7  -7   4        1.29        2.57      3.32 o 
  -7  -6   4      833.99      837.30      9.19 o 
  -6  -6   4        4.06        1.76      3.41 o 
  -5  -6   4        3.05        5.09      2.14 o 
  -4  -6   4       29.75        8.27      1.99 o 
  -3  -6   4        6.70        1.68      2.66 o 
  -2  -6   4       25.78       16.65      1.94 o 
  -1  -6   4        2.59        8.41      1.82 o 
   0  -6   4        3.15        2.81      1.45 o 
   1  -6   4       50.67       46.46      2.86 o 
   2  -6   4        5.37        6.85      1.76 o 
   3  -6   4        1.00        1.73      2.66 o 
   4  -6   4      189.17      147.49      3.93 o 
   5  -6   4       51.80       41.57      3.24 o 
   6  -6   4       17.47       14.66      2.25 o 
   7  -6   4        4.27        2.98      3.27 o 
   8  -6   4        8.90        7.89      2.57 o 
  -8  -5   4        2.73        7.11      2.60 o 
  -7  -5   4        3.79       -1.68      3.44 o 
  -6  -5   4        0.56        2.57      3.15 o 
  -5  -5   4       46.73       38.53      3.15 o 
  -4  -5   4      128.69       29.92      2.92 o 
  -3  -5   4       12.41        2.66      2.66 o 
  -2  -5   4     1140.66      748.17     88.99 o 
  -1  -5   4       87.42       89.91      1.97 o 
   0  -5   4      149.78      142.07      2.16 o 
   1  -5   4       25.48       18.64      1.69 o 
   2  -5   4       13.95       11.35      1.45 o 
   3  -5   4      150.15      157.67      3.58 o 
   4  -5   4       60.58       63.77      3.09 o 
   5  -5   4       21.98       22.43      2.02 o 
   6  -5   4      100.71      101.67      3.90 o 
   7  -5   4       12.36       14.60      2.31 o 
   8  -5   4       38.04       47.00      3.87 o 
  -9  -4   4        0.46       -3.38      3.99 o 
  -8  -4   4        4.88        1.99      3.56 o 
  -7  -4   4        6.49        2.20      3.32 o 
  -6  -4   4        9.45        3.58      2.92 o 
  -5  -4   4       16.34       14.63      2.05 o 
  -4  -4   4       36.27       29.92      2.83 o 
  -3  -4   4       39.57       40.93      5.81 o 
  -2  -4   4      296.40      293.73      5.28 o 
  -1  -4   4        6.25        6.87      0.93 o 
   0  -4   4       29.38       24.55      2.56 o 
   1  -4   4      605.85      685.11      8.24 o 
   2  -4   4       12.39       12.74      1.75 o 
   3  -4   4       75.79       81.98      1.99 o 
   4  -4   4        0.75       -2.46      2.46 o 
   5  -4   4        0.64        4.22      1.82 o 
   6  -4   4       44.60       47.70      3.21 o 
   7  -4   4       22.28       21.83      2.34 o 
   8  -4   4       36.85       38.13      3.79 o 
   9  -4   4        7.44        4.08      3.96 o 
  -9  -3   4        0.03       -1.85      3.70 o 
  -8  -3   4       23.37       26.62      2.52 o 
  -7  -3   4       41.80       37.38      3.44 o 
  -6  -3   4      131.12      130.84      3.87 o 
  -5  -3   4      384.38      385.32      4.94 o 
  -4  -3   4        2.09        4.09      1.36 o 
  -3  -3   4       37.82       49.94      1.70 o 
  -2  -3   4      161.53      177.98      1.98 o 
  -1  -3   4      407.62      413.06      2.94 o 
   0  -3   4     1885.51     1908.86     16.07 o 
   1  -3   4      273.65      306.12      6.45 o 
   2  -3   4      664.03      705.73      6.81 o 
   3  -3   4       10.96       16.36      1.04 o 
   4  -3   4      236.48      248.46      5.61 o 
   5  -3   4      279.63      293.88      4.48 o 
   6  -3   4       17.24       18.44      2.11 o 
   7  -3   4       92.33       87.68      3.84 o 
   8  -3   4       40.12       39.14      3.84 o 
   9  -3   4       93.37       94.76      4.74 o 
  -9  -2   4        0.71       -2.23      3.47 o 
  -8  -2   4       10.27       12.84      2.40 o 
  -7  -2   4       24.47       25.29      2.25 o 
  -6  -2   4      571.98      595.28      6.10 o 
  -5  -2   4       57.62       49.66      2.98 o 
  -4  -2   4       51.31       44.20      4.21 o 
  -3  -2   4       29.44       40.26      1.50 o 
  -2  -2   4      142.11      130.86      1.72 o 
  -1  -2   4      107.03      118.01      2.30 o 
   0  -2   4       42.57       34.25      1.20 o 
   1  -2   4      112.77      114.26      1.54 o 
   2  -2   4       13.85       16.52      1.94 o 
   3  -2   4        9.58       11.47      1.82 o 
   4  -2   4      192.85      195.25      3.93 o 
   5  -2   4     2285.33     2270.75     20.81 o 
   6  -2   4       10.61       10.75      2.05 o 
   7  -2   4       16.78       15.78      2.28 o 
   8  -2   4       31.74       28.07      2.63 o 
   9  -2   4       61.33       58.34      4.19 o 
  -9  -1   4       27.76       24.72      2.75 o 
  -8  -1   4      172.95      169.66      4.77 o 
  -7  -1   4       43.17       40.50      3.21 o 
  -6  -1   4       57.15       58.68      3.12 o 
  -5  -1   4       43.36       46.65      1.99 o 
  -4  -1   4      147.73      203.52      2.54 o 
  -3  -1   4      359.06      389.43     11.53 o 
  -2  -1   4      154.89      149.18      2.27 o 
  -1  -1   4     1650.45     1733.90      8.56 o 
   0  -1   4      174.62      138.47      1.94 o 
   1  -1   4       20.61       25.84      1.15 o 
   2  -1   4      126.92      152.88      1.80 o 
   3  -1   4       52.70       67.84      2.66 o 
   4  -1   4      290.13      291.79      2.79 o 
   5  -1   4      196.39      199.44      3.93 o 
   6  -1   4      375.17      376.10      5.23 o 
   7  -1   4        1.98        2.40      2.95 o 
   8  -1   4        3.78        2.66      3.38 o 
   9  -1   4       67.60       69.21      4.60 o 
  -9   0   4      463.44      482.97      7.28 o 
  -8   0   4       15.54       18.04      2.40 o 
  -7   0   4        5.11        1.21      2.83 o 
  -6   0   4        9.73       11.74      1.94 o 
  -5   0   4      382.68      398.45      3.31 o 
  -4   0   4      767.96      808.30      9.42 o 
  -3   0   4       98.07       90.02      1.65 o 
  -2   0   4        9.45        9.21      0.80 o 
  -1   0   4       23.83       31.83      1.18 o 
   0   0   4      710.98      769.53     19.73 o 
   1   0   4      934.63     1061.53     26.10 o 
   2   0   4     1128.99     1269.49     35.35 o 
   3   0   4      359.42      387.18      5.59 o 
   4   0   4       29.80       29.18      1.76 o 
   5   0   4      128.92      127.54      3.61 o 
   6   0   4       26.09       23.88      2.05 o 
   7   0   4       19.82       17.26      2.34 o 
   8   0   4       10.08        4.39      2.49 o 
   9   0   4       67.53       80.48      4.57 o 
  -9   1   4       69.17       75.34      4.34 o 
  -8   1   4        0.00       -0.90      3.21 o 
  -7   1   4        0.08       -1.62      2.75 o 
  -6   1   4       55.72       54.55      3.04 o 
  -5   1   4        2.69        0.80      1.73 o 
  -4   1   4       61.76       77.90      4.12 o 
  -3   1   4       60.55       56.93      2.53 o 
  -2   1   4       13.95       11.94      0.83 o 
  -1   1   4        1.25        1.32      0.75 o 
   0   1   4      192.19      190.47      4.03 o 
   1   1   4     1293.57     1500.43     41.51 o 
   2   1   4      297.54      375.01      8.56 o 
   3   1   4      225.67      222.92      3.51 o 
   4   1   4       21.84       21.77      1.30 o 
   5   1   4       14.08        8.44      1.97 o 
   6   1   4        2.67        0.20      2.83 o 
   7   1   4       71.09       62.64      3.73 o 
   8   1   4       94.24       84.33      4.28 o 
   9   1   4        8.32       10.72      2.72 o 
  -9   2   4        2.15        2.66      2.46 o 
  -8   2   4       22.93       22.35      2.43 o 
  -7   2   4       21.08       22.09      2.14 o 
  -6   2   4       56.42       55.91      3.12 o 
  -5   2   4        8.21        4.22      1.82 o 
  -4   2   4        0.33       -0.14      1.56 o 
  -3   2   4      123.92      137.96      2.12 o 
  -2   2   4      207.94      209.17      2.50 o 
  -1   2   4        3.62        3.05      0.83 o 
   0   2   4      562.29      577.84     19.96 o 
   1   2   4       15.27       10.25      0.90 o 
   2   2   4      135.66      151.98      4.44 o 
   3   2   4        0.37        1.23      1.32 o 
   4   2   4        0.22        1.62      1.82 o 
   5   2   4       27.36       21.28      2.05 o 
   6   2   4      258.57      214.50      4.65 o 
   7   2   4       82.95       83.81      4.08 o 
   8   2   4        0.00        1.04      3.53 o 
  -9   3   4        0.01       -3.58      3.70 o 
  -8   3   4        3.92        3.27      3.15 o 
  -7   3   4        2.18        3.70      2.92 o 
  -6   3   4        9.23        3.21      2.75 o 
  -5   3   4       51.24       52.41      2.95 o 
  -4   3   4        1.26        3.30      1.91 o 
  -3   3   4      339.03      369.02     11.75 o 
  -2   3   4      552.79      616.19      9.73 o 
  -1   3   4       13.56       15.09      1.01 o 
   0   3   4      117.22      119.78      6.62 o 
   1   3   4      147.52      157.40      6.46 o 
   2   3   4       57.87       49.25      1.88 o 
   3   3   4        7.03        8.93      1.76 o 
   4   3   4      258.14      267.05      4.51 o 
   5   3   4       90.36       81.26      3.61 o 
   6   3   4        2.06        1.99      2.17 o 
   7   3   4       23.02       22.87      2.49 o 
   8   3   4       22.20       25.44      2.78 o 
  -9   4   4        1.39        4.10      3.56 o 
  -8   4   4      200.65      181.69      4.94 o 
  -7   4   4       27.32       26.86      2.28 o 
  -6   4   4       10.88        8.59      2.05 o 
  -5   4   4       48.87       49.12      3.09 o 
  -4   4   4      132.53      127.86      3.53 o 
  -3   4   4      249.48      256.88      4.10 o 
  -2   4   4       22.59       23.12      1.25 o 
  -1   4   4      249.64      246.99      2.67 o 
   0   4   4      174.43      167.05      3.61 o 
   1   4   4        9.04       10.46      1.53 o 
   2   4   4       77.97       87.42      3.38 o 
   3   4   4     2947.56     3224.06     25.64 o 
   4   4   4      563.01      572.44      6.30 o 
   5   4   4       56.05       57.07      3.50 o 
   6   4   4       16.86       16.94      2.43 o 
   7   4   4        1.71        1.59      3.64 o 
  -8   5   4        0.59        2.14      3.38 o 
  -7   5   4      181.50      182.67      4.91 o 
  -6   5   4      621.06      641.82      7.20 o 
  -5   5   4      106.21      101.44      3.76 o 
  -4   5   4      324.99      317.64      4.83 o 
  -3   5   4      120.91      131.24      3.56 o 
  -2   5   4       16.56       12.78      1.91 o 
  -1   5   4      157.36      186.40      3.84 o 
   0   5   4       17.14       16.79      1.37 o 
   1   5   4       23.71       33.39      2.86 o 
   2   5   4     1028.22     1129.79     16.25 o 
   3   5   4      178.82      177.50      4.28 o 
   4   5   4        2.25        3.50      2.98 o 
   5   5   4        7.04        8.07      2.34 o 
   6   5   4        7.44       11.16      2.52 o 
   7   5   4       56.46       75.57      4.37 o 
  -8   6   4       13.92       16.56      2.63 o 
  -7   6   4       66.19       71.00      4.10 o 
  -6   6   4      411.19      402.92      6.33 o 
  -5   6   4       37.20       35.07      2.43 o 
  -4   6   4       11.26       10.03      2.05 o 
  -3   6   4       14.81       12.14      1.99 o 
  -2   6   4        0.34        0.66      2.69 o 
  -1   6   4      155.03      133.09      3.73 o 
   0   6   4       35.62       31.89      2.41 o 
   1   6   4       60.61       68.08      3.41 o 
   2   6   4       74.74       83.92      3.61 o 
   3   6   4       57.76       63.14      3.58 o 
   4   6   4       56.09       63.25      3.76 o 
   5   6   4        4.40        8.96      2.43 o 
   6   6   4       48.61       56.23      4.28 o 
  -7   7   4       14.60       14.74      2.63 o 
  -6   7   4       28.60       26.36      2.57 o 
  -5   7   4       71.73       71.81      3.96 o 
  -4   7   4       60.23       57.90      3.64 o 
  -3   7   4        0.00        1.76      2.92 o 
  -2   7   4        0.12       -1.13      2.80 o 
  -1   7   4      435.19      338.69      5.41 o 
   0   7   4       39.60       34.77      1.95 o 
   1   7   4       29.45       24.95      2.31 o 
   2   7   4        2.44        3.06      3.21 o 
   3   7   4       49.53       62.15      3.96 o 
   4   7   4        0.00       -3.53      3.53 o 
   5   7   4       27.63       28.82      2.86 o 
  -6   8   4       23.93       25.93      2.75 o 
  -5   8   4       22.26       21.83      2.54 o 
  -4   8   4       20.70       20.99      2.52 o 
  -3   8   4        0.16        2.17      3.18 o 
  -2   8   4        0.01       -0.43      3.12 o 
  -1   8   4        3.04        2.78      3.18 o 
   0   8   4        0.06       -2.24      3.15 o 
   1   8   4        0.18       -1.50      3.30 o 
   2   8   4        1.15        2.80      3.35 o 
   3   8   4       60.06       89.88      4.60 o 
   4   8   4      137.16      181.46      5.61 o 
  -4   9   4        0.32       -3.70      3.70 o 
  -3   9   4       14.09       16.16      2.54 o 
  -2   9   4        5.34        3.01      3.56 o 
  -1   9   4        5.63        6.36      2.46 o 
   0   9   4        0.00       -2.34      2.51 o 
   1   9   4      104.34      135.81      5.12 o 
   2   9   4       18.61       29.08      2.80 o 
   1 -11   5      114.42       94.85      4.94 o 
  -3 -10   5        3.10        6.07      2.63 o 
  -2 -10   5        6.73        5.15      3.64 o 
  -1 -10   5        4.60        3.18      3.64 o 
   0 -10   5        0.02       -1.66      2.47 o 
   1 -10   5        6.84        4.83      3.47 o 
   2 -10   5      142.47      146.48      5.06 o 
   3 -10   5       65.65       82.79      4.25 o 
   4 -10   5       27.24       32.23      2.83 o 
  -5  -9   5        0.72        1.04      3.82 o 
  -4  -9   5        6.15        4.71      3.61 o 
  -3  -9   5      193.97      146.25      5.00 o 
  -2  -9   5        0.00        3.93      3.30 o 
  -1  -9   5       51.25       53.34      3.70 o 
   0  -9   5       16.72       21.26      7.95 o 
   1  -9   5        4.78        3.18      3.15 o 
   2  -9   5        0.96        0.12      3.15 o 
   3  -9   5       63.35       71.14      3.90 o 
   4  -9   5        5.91        3.61      3.44 o 
   5  -9   5       13.38       13.93      2.63 o 
   6  -9   5       19.05       28.97      2.83 o 
  -6  -8   5       95.33       17.32      2.78 o 
  -5  -8   5       37.81       34.00      2.83 o 
  -4  -8   5       10.21       10.29      2.37 o 
  -3  -8   5        4.29       -1.59      3.21 o 
  -2  -8   5      191.67      176.34      4.57 o 
  -1  -8   5      102.65       99.18      3.96 o 
   0  -8   5       11.94       12.99      1.50 o 
   1  -8   5      343.38      337.04      5.35 o 
   2  -8   5      134.83      133.06      4.02 o 
   3  -8   5       38.73       33.13      2.37 o 
   4  -8   5        2.31        4.74      2.23 o 
   5  -8   5       72.75       80.08      4.10 o 
   6  -8   5       11.59        8.07      2.57 o 
   7  -8   5       54.38       56.52      4.42 o 
  -7  -7   5      163.12      148.68      5.41 o 
  -6  -7   5      401.32      409.66      6.82 o 
  -5  -7   5        8.89        0.49      3.35 o 
  -4  -7   5        2.59        0.55      3.04 o 
  -3  -7   5       17.60        8.59      2.05 o 
  -2  -7   5      517.01      347.04      5.29 o 
  -1  -7   5      490.13      510.35      5.90 o 
   0  -7   5        6.14        4.65      2.52 o 
   1  -7   5      151.27      150.47      3.87 o 
   2  -7   5      363.42      341.29      5.09 o 
   3  -7   5       52.74       45.21      3.24 o 
   4  -7   5       29.66       33.85      3.21 o 
   5  -7   5      293.03      263.50      5.29 o 
   6  -7   5       77.79       65.16      3.99 o 
   7  -7   5        1.14       -3.18      3.44 o 
  -7  -6   5      225.67      248.03      5.87 o 
  -6  -6   5        7.32        7.37      2.43 o 
  -5  -6   5        8.42        8.04      2.25 o 
  -4  -6   5        7.05        2.23      2.80 o 
  -3  -6   5        8.66        1.30      2.72 o 
  -2  -6   5       52.52       33.45      2.98 o 
  -1  -6   5        0.84       -1.13      2.60 o 
   0  -6   5      130.12      135.44      2.51 o 
   1  -6   5        0.63        0.58      2.57 o 
   2  -6   5        1.52        1.71      2.52 o 
   3  -6   5       16.30       12.55      1.97 o 
   4  -6   5      377.61      330.39      5.00 o 
   5  -6   5       50.60       41.28      3.30 o 
   6  -6   5        2.34        3.44      2.23 o 
   7  -6   5       18.91       19.43      2.52 o 
   8  -6   5       11.85       15.87      2.66 o 
  -8  -5   5        1.48       10.20      2.60 o 
  -7  -5   5        6.52        2.40      3.58 o 
  -6  -5   5      207.53      229.24      5.00 o 
  -5  -5   5       45.08       55.24      3.27 o 
  -4  -5   5       24.09       23.04      2.02 o 
  -3  -5   5       76.31       34.57      2.95 o 
  -2  -5   5       21.05       17.34      2.56 o 
  -1  -5   5        0.23       -1.20      1.84 o 
   0  -5   5        8.41        8.05      3.61 o 
   1  -5   5       51.95       64.64      1.96 o 
   2  -5   5        0.57       -1.71      1.71 o 
   3  -5   5        4.71       -2.40      2.57 o 
   4  -5   5        9.18        5.35      1.85 o 
   5  -5   5       34.63       33.19      2.11 o 
   6  -5   5       77.06       68.72      3.73 o 
   7  -5   5        0.07        1.82      3.21 o 
   8  -5   5       10.31        9.86      2.57 o 
  -8  -4   5        0.36        3.73      3.47 o 
  -7  -4   5        3.13        4.02      3.35 o 
  -6  -4   5        0.02       -2.86      2.86 o 
  -5  -4   5        1.00        2.92      2.72 o 
  -4  -4   5        7.71       10.75      1.91 o 
  -3  -4   5        6.05       12.66      1.71 o 
  -2  -4   5       23.82       17.31      1.14 o 
  -1  -4   5       70.68       70.38      1.76 o 
   0  -4   5       21.02       21.53      1.23 o 
   1  -4   5      658.79      710.49      5.24 o 
   2  -4   5      107.58      107.28      2.07 o 
   3  -4   5       75.46       75.66      2.05 o 
   4  -4   5       56.79       57.73      3.12 o 
   5  -4   5       53.93       58.37      3.24 o 
   6  -4   5       35.19       35.79      3.24 o 
   7  -4   5        0.07        2.83      3.12 o 
   8  -4   5       81.78      102.57      4.42 o 
  -9  -3   5        3.14        4.80      2.63 o 
  -8  -3   5        2.35       -2.40      3.35 o 
  -7  -3   5        6.03        3.67      2.23 o 
  -6  -3   5        0.20       -0.38      2.78 o 
  -5  -3   5       57.35       64.61      3.18 o 
  -4  -3   5       10.50       10.37      1.30 o 
  -3  -3   5       35.02       42.68      1.77 o 
  -2  -3   5        0.27        1.07      1.08 o 
  -1  -3   5      228.78      219.76      2.63 o 
   0  -3   5      283.72      327.00      3.47 o 
   1  -3   5      279.86      308.47      2.49 o 
   2  -3   5       20.87       16.20      1.04 o 
   3  -3   5       67.71       61.39      1.87 o 
   4  -3   5       10.67        7.95      1.91 o 
   5  -3   5      802.97      818.51      9.83 o 
   6  -3   5     1071.45     1118.69     12.05 o 
   7  -3   5       70.52       66.23      3.87 o 
   8  -3   5       36.99       42.93      3.93 o 
   9  -3   5        1.66        6.85      2.69 o 
  -9  -2   5        1.23        2.37      3.61 o 
  -8  -2   5      101.23      104.21      4.31 o 
  -7  -2   5        7.64        6.88      2.17 o 
  -6  -2   5       40.06       38.59      3.12 o 
  -5  -2   5        6.07        6.30      1.88 o 
  -4  -2   5        1.87        3.92      1.35 o 
  -3  -2   5     1059.48     1195.40      9.33 o 
  -2  -2   5      166.27      175.08      2.00 o 
  -1  -2   5        0.34        0.73      1.16 o 
   0  -2   5       24.86       18.05      1.25 o 
   1  -2   5      265.97      284.24      5.75 o 
   2  -2   5      400.69      386.83     11.09 o 
   3  -2   5        0.55        1.11      1.46 o 
   4  -2   5      147.58      150.54      7.18 o 
   5  -2   5     1332.71     1368.17     17.29 o 
   6  -2   5      406.02      409.98      5.64 o 
   7  -2   5        0.28       -1.99      3.12 o 
   8  -2   5       53.85       67.33      3.99 o 
   9  -2   5       42.25       44.72      4.39 o 
  -9  -1   5       14.85       17.63      2.72 o 
  -8  -1   5        7.48        7.43      2.34 o 
  -7  -1   5        3.48        3.18      2.98 o 
  -6  -1   5       16.75       18.13      2.05 o 
  -5  -1   5      212.68      212.88      3.99 o 
  -4  -1   5       96.09      102.69      2.13 o 
  -3  -1   5     9467.56     9887.70     25.01 o 
  -2  -1   5       58.70       63.12      3.67 o 
  -1  -1   5       44.56       55.88      1.40 o 
   0  -1   5      251.06      266.63      2.97 o 
   1  -1   5      187.74      203.92      2.31 o 
   2  -1   5        4.21        7.91      1.00 o 
   3  -1   5        4.80        4.32      1.56 o 
   4  -1   5       18.98       18.21      1.29 o 
   5  -1   5       58.74       53.28      3.09 o 
   6  -1   5      164.12      155.32      4.13 o 
   7  -1   5       11.81       13.59      2.25 o 
   8  -1   5       17.97       18.59      2.63 o 
   9  -1   5        0.97       -1.36      3.84 o 
  -9   0   5      112.67      117.57      4.65 o 
  -8   0   5       22.96       26.62      2.46 o 
  -7   0   5        0.51       -0.32      2.92 o 
  -6   0   5       10.03       11.25      1.99 o 
  -5   0   5       32.00       32.20      2.78 o 
  -4   0   5        3.69       -0.34      4.55 o 
  -3   0   5       94.23       97.53      1.83 o 
  -2   0   5       47.55       42.57      2.11 o 
  -1   0   5      386.17      407.64      3.59 o 
   0   0   5      182.02      197.72      7.23 o 
   1   0   5      269.55      314.72      8.54 o 
   2   0   5     2166.64     2578.64     52.24 o 
   3   0   5       35.20       36.95      3.92 o 
   4   0   5      363.71      363.00      4.68 o 
   5   0   5        2.87        3.73      1.88 o 
   6   0   5       42.69       39.81      3.21 o 
   7   0   5       60.57       45.56      3.58 o 
   8   0   5       30.12       27.84      2.69 o 
  -9   1   5        0.67       -1.99      3.61 o 
  -8   1   5        0.15        0.69      3.18 o 
  -7   1   5      343.40      364.48      5.58 o 
  -6   1   5      141.17      144.25      3.93 o 
  -5   1   5        0.77       -2.23      2.54 o 
  -4   1   5       44.42       53.68      1.89 o 
  -3   1   5       35.44       43.18      1.60 o 
  -2   1   5      508.38      514.27      9.83 o 
  -1   1   5      110.28      122.45      1.78 o 
   0   1   5       11.72       14.48      1.63 o 
   1   1   5      496.01      549.96     17.97 o 
   2   1   5      365.83      429.87     10.81 o 
   3   1   5        4.61        7.67      1.14 o 
   4   1   5        2.37        0.75      2.60 o 
   5   1   5       52.45       39.89      3.06 o 
   6   1   5      182.53      156.34      4.31 o 
   7   1   5       22.62       15.87      2.43 o 
   8   1   5       18.65       18.21      2.69 o 
  -9   2   5       16.33       15.18      2.60 o 
  -8   2   5        0.08       -1.36      3.41 o 
  -7   2   5      139.85      153.65      4.25 o 
  -6   2   5        2.46        3.58      2.69 o 
  -5   2   5       40.15       47.53      2.92 o 
  -4   2   5       96.55      102.82      2.22 o 
  -3   2   5       25.56       25.45      1.61 o 
  -2   2   5      507.49      537.52     15.31 o 
  -1   2   5      152.14      171.83      2.12 o 
   0   2   5       13.31       14.95      1.08 o 
   1   2   5       46.98       56.72      1.73 o 
   2   2   5        7.99        9.20      1.13 o 
   3   2   5      117.48      110.11      3.35 o 
   4   2   5      158.42      144.80      3.73 o 
   5   2   5        7.27        6.50      2.02 o 
   6   2   5      132.59      113.49      4.13 o 
   7   2   5        8.55       13.44      2.43 o 
   8   2   5       27.69       32.26      2.89 o 
  -9   3   5        6.66        7.40      2.63 o 
  -8   3   5       51.09       42.55      3.87 o 
  -7   3   5        8.01       13.96      2.20 o 
  -6   3   5        2.94        3.90      2.66 o 
  -5   3   5        5.81        8.50      1.91 o 
  -4   3   5        6.31        6.97      1.82 o 
  -3   3   5       32.71       36.27      1.98 o 
  -2   3   5     1875.51     1919.39     29.72 o 
  -1   3   5       34.89       31.88      1.76 o 
   0   3   5       17.98       17.10      1.91 o 
   1   3   5       18.64       16.36      1.22 o 
   2   3   5       79.61       75.68      3.09 o 
   3   3   5      285.73      279.51      4.51 o 
   4   3   5      154.34      159.17      3.99 o 
   5   3   5       79.69       72.21      3.58 o 
   6   3   5       36.50       34.00      2.52 o 
   7   3   5        3.11        4.31      3.56 o 
  -9   4   5        0.18        3.70      3.73 o 
  -8   4   5       32.06       31.02      2.66 o 
  -7   4   5       19.30       16.74      2.34 o 
  -6   4   5       68.61       59.38      3.56 o 
  -5   4   5        1.63       -1.36      2.78 o 
  -4   4   5        1.74        1.13      2.66 o 
  -3   4   5       31.12       33.13      2.92 o 
  -2   4   5       75.19       71.58      3.06 o 
  -1   4   5        4.48        1.30      2.54 o 
   0   4   5       29.25       24.29      1.47 o 
   1   4   5        8.68        4.45      1.94 o 
   2   4   5      400.95      435.07      5.32 o 
   3   4   5      324.56      328.28      5.23 o 
   4   4   5       17.87       16.88      2.20 o 
   5   4   5      106.36      114.10      4.02 o 
   6   4   5        0.10       -3.38      3.38 o 
   7   4   5       11.37       16.07      2.63 o 
  -8   5   5       30.46       25.27      2.80 o 
  -7   5   5       51.89       52.53      3.96 o 
  -6   5   5      611.32      610.54      7.28 o 
  -5   5   5      536.09      539.05      6.48 o 
  -4   5   5      225.84      217.48      4.51 o 
  -3   5   5       13.16       12.31      1.94 o 
  -2   5   5       80.72       73.02      3.27 o 
  -1   5   5      203.46      205.62      4.13 o 
   0   5   5      144.65      138.69      4.28 o 
   1   5   5      247.93      249.62      4.54 o 
   2   5   5       22.60       19.31      2.20 o 
   3   5   5        6.95        4.25      2.92 o 
   4   5   5        7.15        6.42      2.23 o 
   5   5   5       34.61       40.24      2.69 o 
   6   5   5       20.80       24.37      2.69 o 
  -7   6   5      172.83      159.63      5.17 o 
  -6   6   5      407.67      390.87      6.48 o 
  -5   6   5       42.82       41.17      3.56 o 
  -4   6   5        0.28       -2.98      2.98 o 
  -3   6   5        2.51        0.38      2.83 o 
  -2   6   5       32.77       27.29      2.14 o 
  -1   6   5       12.10        7.52      2.05 o 
   0   6   5      121.21       95.01      2.61 o 
   1   6   5       62.32       49.03      3.30 o 
   2   6   5        6.60        8.24      2.20 o 
   3   6   5       20.91       25.67      2.46 o 
   4   6   5       43.64       56.05      3.96 o 
   5   6   5      120.11      140.61      4.94 o 
  -6   7   5       25.78       22.92      2.69 o 
  -5   7   5       13.28       12.69      2.40 o 
  -4   7   5        1.37        5.46      2.23 o 
  -3   7   5       20.78       21.94      2.34 o 
  -2   7   5      124.32      115.98      4.08 o 
  -1   7   5        6.47       -3.21      3.21 o 
   0   7   5        0.04       -2.89      2.89 o 
   1   7   5       33.61       34.14      2.54 o 
   2   7   5        8.59       12.20      2.37 o 
   3   7   5       11.17       14.05      2.57 o 
   4   7   5      103.80      137.08      5.00 o 
  -5   8   5       22.11       25.76      2.75 o 
  -4   8   5        5.69       -0.52      3.47 o 
  -3   8   5        2.61        0.81      3.32 o 
  -2   8   5        2.01        2.17      3.27 o 
  -1   8   5        0.35        3.67      3.18 o 
   0   8   5        4.93        4.69      2.36 o 
   1   8   5       78.68      101.96      4.42 o 
   2   8   5      102.08      128.32      4.89 o 
   3   8   5       21.41       16.59      2.86 o 
  -3   9   5      109.03      115.03      4.71 o 
  -2   9   5        1.81        2.37      3.61 o 
  -1   9   5        1.59       -1.85      3.67 o 
   0   9   5        0.02        4.68      2.11 o 
  -3 -10   6       25.77       23.21      2.83 o 
  -2 -10   6        3.47        2.08      3.70 o 
  -1 -10   6        0.67       -3.58      3.58 o 
   0 -10   6        0.86        2.11      2.76 o 
   1 -10   6       15.72       12.98      2.57 o 
   2 -10   6        4.38       -1.24      3.56 o 
   3 -10   6        6.11        4.34      2.57 o 
   4 -10   6        0.62        1.56      3.61 o 
  -4  -9   6        8.29       13.33      2.60 o 
  -3  -9   6       36.37       35.44      2.78 o 
  -2  -9   6        9.67        2.43      3.53 o 
  -1  -9   6       14.92       14.51      2.40 o 
   0  -9   6        4.93        1.84      2.35 o 
   1  -9   6       28.08       24.28      2.49 o 
   2  -9   6        0.33        2.57      3.24 o 
   3  -9   6        3.86        6.10      2.34 o 
   4  -9   6       50.08       45.88      4.10 o 
   5  -9   6       25.77       17.03      2.80 o 
  -6  -8   6        1.60       -4.02      4.02 o 
  -5  -8   6        7.62       14.97      2.54 o 
  -4  -8   6       39.77       40.50      3.84 o 
  -3  -8   6       39.85       47.06      3.67 o 
  -2  -8   6        0.01       -0.12      3.09 o 
  -1  -8   6      159.47      175.18      4.48 o 
   0  -8   6     1458.92     1405.88    135.52 o 
   1  -8   6        1.37        1.36      2.95 o 
   2  -8   6        0.00        3.76      2.92 o 
   3  -8   6       34.80       39.60      3.53 o 
   4  -8   6       20.76       16.10      2.40 o 
   5  -8   6       54.58       46.69      3.93 o 
   6  -8   6        1.10       -1.85      3.56 o 
  -7  -7   6       49.73       61.37      4.71 o 
  -6  -7   6       67.41       70.94      4.39 o 
  -5  -7   6        0.77       -0.87      3.38 o 
  -4  -7   6       18.12       15.21      2.34 o 
  -3  -7   6       37.84       41.86      3.41 o 
  -2  -7   6       16.87       11.22      2.08 o 
  -1  -7   6       83.22       96.29      3.56 o 
   0  -7   6      112.46      117.90      2.64 o 
   1  -7   6       80.97       84.70      3.53 o 
   2  -7   6      105.60       97.88      3.61 o 
   3  -7   6       32.29       27.14      2.17 o 
   4  -7   6       61.01       56.75      3.64 o 
   5  -7   6       71.11       60.82      3.82 o 
   6  -7   6        0.01       -3.44      3.44 o 
   7  -7   6       23.26       21.57      2.83 o 
  -7  -6   6        4.13        0.03      3.87 o 
  -6  -6   6       12.18       11.71      2.52 o 
  -5  -6   6       28.40       36.19      3.44 o 
  -4  -6   6       42.06       51.54      3.50 o 
  -3  -6   6      215.44       98.52      3.53 o 
  -2  -6   6       16.49       19.80      2.02 o 
  -1  -6   6       19.10       22.43      1.99 o 
   0  -6   6       17.09       17.90      3.27 o 
   1  -6   6       34.07       34.92      2.83 o 
   2  -6   6       44.00       50.30      3.12 o 
   3  -6   6        5.16        1.59      2.72 o 
   4  -6   6      192.17      166.80      4.19 o 
   5  -6   6      287.51      270.61      5.06 o 
   6  -6   6        0.81        1.01      3.24 o 
   7  -6   6       17.71       26.45      2.63 o 
  -8  -5   6        4.69        3.73      3.93 o 
  -7  -5   6       17.09       19.95      2.60 o 
  -6  -5   6        1.58        0.29      3.30 o 
  -5  -5   6       20.52       17.03      2.14 o 
  -4  -5   6      587.07      493.99      5.84 o 
  -3  -5   6       52.18       42.09      3.01 o 
  -2  -5   6        3.96        3.96      1.88 o 
  -1  -5   6       94.30      108.49      3.27 o 
   0  -5   6        4.26        2.35      1.43 o 
   1  -5   6       10.35       12.20      1.79 o 
   2  -5   6       27.27       28.39      1.99 o 
   3  -5   6        6.10        5.29      1.85 o 
   4  -5   6      101.83       93.98      3.53 o 
   5  -5   6        8.99       10.12      2.02 o 
   6  -5   6      215.87      220.17      4.97 o 
   7  -5   6       34.68       36.48      2.72 o 
   8  -5   6        8.02       10.58      2.66 o 
  -8  -4   6       18.69       19.37      2.63 o 
  -7  -4   6       26.97       27.12      2.52 o 
  -6  -4   6        0.18       -2.34      3.04 o 
  -5  -4   6       10.11        6.85      1.99 o 
  -4  -4   6       24.28       26.97      2.05 o 
  -3  -4   6        0.00       -2.40      2.54 o 
  -2  -4   6        1.88       -1.30      2.21 o 
  -1  -4   6      109.21      113.14      2.14 o 
   0  -4   6        4.95        5.20      1.11 o 
   1  -4   6      920.97     1012.27     20.71 o 
   2  -4   6        5.77       11.83      1.23 o 
   3  -4   6      220.66      209.61      3.93 o 
   4  -4   6       13.63       13.56      1.99 o 
   5  -4   6       46.73       51.31      3.27 o 
   6  -4   6      334.92      334.82      5.46 o 
   7  -4   6        0.03       -3.35      3.35 o 
   8  -4   6       19.95       13.99      2.72 o 
  -9  -3   6        0.72       -3.87      3.87 o 
  -8  -3   6       77.89       76.49      4.25 o 
  -7  -3   6      144.05      134.45      4.34 o 
  -6  -3   6        0.00       -2.89      2.89 o 
  -5  -3   6       16.71       22.72      2.11 o 
  -4  -3   6       41.81       41.25      3.01 o 
  -3  -3   6       26.57       29.78      1.83 o 
  -2  -3   6      812.75      868.30     19.69 o 
  -1  -3   6       77.90       94.25      2.37 o 
   0  -3   6      123.85      130.12      2.00 o 
   1  -3   6       22.40       22.31      2.23 o 
   2  -3   6       66.74       51.43      1.84 o 
   3  -3   6      306.86      312.05      9.08 o 
   4  -3   6        9.04        9.28      1.94 o 
   5  -3   6       24.91       24.46      2.17 o 
   6  -3   6        0.88       -1.04      2.98 o 
   7  -3   6       62.11       64.15      3.90 o 
   8  -3   6       58.29       53.91      4.25 o 
  -9  -2   6       52.01       48.36      4.31 o 
  -8  -2   6      181.66      180.45      5.09 o 
  -7  -2   6       13.30       10.49      2.28 o 
  -6  -2   6        0.00       -0.98      2.75 o 
  -5  -2   6      413.84      436.02      5.35 o 
  -4  -2   6        1.95        6.79      1.79 o 
  -3  -2   6      281.34      292.76      3.60 o 
  -2  -2   6     2611.24     2932.42     26.97 o 
  -1  -2   6      193.68      209.39      5.35 o 
   0  -2   6      257.84      238.05      6.88 o 
   1  -2   6       36.30       38.29      2.54 o 
   2  -2   6      532.36      554.45      9.64 o 
   3  -2   6      315.65      328.19     10.84 o 
   4  -2   6       12.87       11.01      1.94 o 
   5  -2   6      242.41      251.33      4.57 o 
   6  -2   6       66.38       64.26      3.64 o 
   7  -2   6      129.85      130.12      4.45 o 
   8  -2   6       12.60       13.24      2.54 o 
  -9  -1   6        3.02        2.02      2.63 o 
  -8  -1   6        0.37        1.62      3.30 o 
  -7  -1   6        0.19        1.24      3.04 o 
  -6  -1   6        0.40        3.44      2.66 o 
  -5  -1   6      153.70      165.59      3.90 o 
  -4  -1   6       47.75       44.03      2.60 o 
  -3  -1   6     2435.10     2592.46     17.95 o 
  -2  -1   6       39.92       58.84      1.69 o 
  -1  -1   6       99.32      100.84      1.78 o 
   0  -1   6       44.20       34.00      1.49 o 
   1  -1   6      123.69      127.41      1.93 o 
   2  -1   6      144.66      168.67      2.28 o 
   3  -1   6        1.00        2.37      1.86 o 
   4  -1   6      131.31      135.98      3.64 o 
   5  -1   6        2.14       -0.72      2.75 o 
   6  -1   6        1.72        5.75      2.08 o 
   7  -1   6        0.08        2.63      3.21 o 
   8  -1   6      170.15      182.47      5.35 o 
  -9   0   6        2.32        2.02      3.64 o 
  -8   0   6        6.38       10.15      2.37 o 
  -7   0   6       70.77       64.96      3.67 o 
  -6   0   6       21.11       23.01      2.05 o 
  -5   0   6       50.35       51.31      3.09 o 
  -4   0   6       31.79       38.14      1.89 o 
  -3   0   6      204.07      204.17      2.45 o 
  -2   0   6       59.31       63.47      1.68 o 
  -1   0   6      136.49      162.33      4.90 o 
   0   0   6       55.91       55.83      1.61 o 
   1   0   6        5.36        1.66      1.42 o 
   2   0   6        9.11        8.66      1.14 o 
   3   0   6        0.64       -1.72      1.72 o 
   4   0   6       70.86       77.04      3.18 o 
   5   0   6       10.94        8.24      1.97 o 
   6   0   6       85.52       68.98      3.82 o 
   7   0   6        4.17       -3.27      3.27 o 
   8   0   6       74.15       78.17      4.39 o 
  -9   1   6       86.58       87.45      4.65 o 
  -8   1   6       12.49       11.25      2.46 o 
  -7   1   6        9.66        9.94      2.23 o 
  -6   1   6      330.39      374.56      5.35 o 
  -5   1   6       17.46       22.49      1.97 o 
  -4   1   6       83.50       88.08      3.15 o 
  -3   1   6       10.81       11.33      1.15 o 
  -2   1   6       17.43       21.66      1.30 o 
  -1   1   6      150.64      148.90      5.97 o 
   0   1   6       83.31       99.01      1.91 o 
   1   1   6       73.00       82.09      1.93 o 
   2   1   6       21.95       25.10      1.44 o 
   3   1   6        5.05        7.17      1.85 o 
   4   1   6       21.31       15.78      1.99 o 
   5   1   6      144.22      109.04      3.70 o 
   6   1   6       16.71       14.45      2.28 o 
   7   1   6        8.79       10.46      2.49 o 
   8   1   6        0.13        0.35      3.64 o 
  -9   2   6        0.63       -1.62      3.67 o 
  -8   2   6        8.33        6.97      2.40 o 
  -7   2   6        8.57        5.12      2.31 o 
  -6   2   6        0.89       -1.88      2.78 o 
  -5   2   6        7.40        8.59      1.91 o 
  -4   2   6        9.46        8.01      1.85 o 
  -3   2   6        1.48        1.15      2.11 o 
  -2   2   6      267.58      255.78      2.75 o 
  -1   2   6      237.84      260.52      6.50 o 
   0   2   6       79.72       86.16      4.31 o 
   1   2   6       64.07       58.85      4.78 o 
   2   2   6       10.34        7.55      1.82 o 
   3   2   6        7.35       12.40      1.91 o 
   4   2   6      200.27      151.16      3.93 o 
   5   2   6       98.56       81.78      3.70 o 
   6   2   6        8.56       12.72      2.34 o 
   7   2   6       11.04        3.27      3.64 o 
  -9   3   6       14.81       12.20      2.83 o 
  -8   3   6        0.70       -3.24      3.50 o 
  -7   3   6        3.25        0.66      3.18 o 
  -6   3   6       11.48       12.26      2.11 o 
  -5   3   6        4.39        3.70      2.75 o 
  -4   3   6      225.08      236.18      4.25 o 
  -3   3   6       26.37       21.91      1.94 o 
  -2   3   6       82.81       82.68      3.12 o 
  -1   3   6       72.20       72.94      2.92 o 
   0   3   6       18.73       19.54      1.33 o 
   1   3   6      681.88      632.02      8.38 o 
   2   3   6      393.29      396.30      5.09 o 
   3   3   6      239.38      237.71      4.54 o 
   4   3   6        0.67        0.49      2.80 o 
   5   3   6       11.93       10.52      2.25 o 
   6   3   6       87.49       92.71      4.34 o 
   7   3   6        4.54        4.45      2.57 o 
  -8   4   6       23.28       22.87      2.75 o 
  -7   4   6       21.10       15.55      2.46 o 
  -6   4   6        0.00       -3.06      3.06 o 
  -5   4   6       23.80       19.74      2.20 o 
  -4   4   6        0.02        0.98      2.63 o 
  -3   4   6        0.04       -0.52      2.57 o 
  -2   4   6        2.03        3.67      2.60 o 
  -1   4   6       31.79       23.82      2.02 o 
   0   4   6      269.57      268.87      3.41 o 
   1   4   6     2599.77     2511.81     23.18 o 
   2   4   6        0.43       -2.80      2.80 o 
   3   4   6        0.12       -1.07      2.83 o 
   4   4   6       31.92       38.77      3.32 o 
   5   4   6       45.93       40.93      3.82 o 
   6   4   6       88.33       96.15      4.42 o 
  -8   5   6       35.60       32.81      3.01 o 
  -7   5   6       58.60       57.30      4.25 o 
  -6   5   6      333.99      308.10      5.90 o 
  -5   5   6      491.43      480.05      6.53 o 
  -4   5   6      110.68      118.78      3.90 o 
  -3   5   6        0.40       -1.79      2.75 o 
  -2   5   6        0.06       -2.69      2.69 o 
  -1   5   6        0.90       -2.78      2.78 o 
   0   5   6      111.25      105.22      6.14 o 
   1   5   6      162.17      154.02      4.10 o 
   2   5   6        8.43       10.84      2.11 o 
   3   5   6        4.75        8.24      2.20 o 
   4   5   6        4.72        7.81      2.28 o 
   5   5   6        4.71        3.58      3.50 o 
   6   5   6      152.33      182.61      5.49 o 
  -7   6   6       10.91        7.40      2.72 o 
  -6   6   6       11.51       10.20      2.52 o 
  -5   6   6        0.58        2.57      3.15 o 
  -4   6   6        6.75        6.97      2.23 o 
  -3   6   6      357.10      327.99      5.55 o 
  -2   6   6        0.08       -0.12      2.89 o 
  -1   6   6        9.33       11.25      2.14 o 
   0   6   6       56.75       56.90      2.46 o 
   1   6   6        0.00        1.68      3.04 o 
   2   6   6      176.57      184.46      4.86 o 
   3   6   6       21.20       24.28      2.49 o 
   4   6   6        1.55       -0.40      3.53 o 
   5   6   6       26.50       33.59      2.98 o 
  -6   7   6        1.31        3.15      2.52 o 
  -5   7   6       24.46       19.22      2.63 o 
  -4   7   6       12.75       12.26      2.43 o 
  -3   7   6       95.22       77.50      4.02 o 
  -2   7   6       27.26       29.46      2.40 o 
  -1   7   6       33.02       32.29      2.52 o 
   0   7   6        0.65        2.77      2.25 o 
   1   7   6        5.47        7.23      2.37 o 
   2   7   6       53.47       65.91      4.28 o 
   3   7   6        0.97        3.18      3.61 o 
  -4   8   6       67.71       64.90      4.31 o 
  -3   8   6        9.67        7.75      2.54 o 
  -2   8   6        6.08        8.12      2.46 o 
  -1   8   6       12.92        8.18      2.52 o 
   0   8   6        7.50        7.91      1.81 o 
   1   8   6        0.22       -0.64      3.53 o 
   2   8   6      202.51      268.15      6.30 o 
  -2 -10   7        8.32       11.42      2.69 o 
  -1 -10   7       43.21       56.52      4.19 o 
   0 -10   7       49.36       56.08      2.99 o 
   1 -10   7      271.15      248.18      5.96 o 
   2 -10   7        2.46        5.41      3.64 o 
   3 -10   7      103.26      114.22      5.00 o 
  -4  -9   7        2.07       -3.41      3.82 o 
  -3  -9   7       44.24       51.02      3.99 o 
  -2  -9   7       11.49       13.73      2.49 o 
  -1  -9   7        9.73       12.29      2.46 o 
   0  -9   7        7.69        2.40      2.49 o 
   1  -9   7       44.19       38.04      3.79 o 
   2  -9   7        4.73        0.84      3.47 o 
   3  -9   7        2.11        4.86      3.32 o 
   4  -9   7       18.92       23.99      2.75 o 
   5  -9   7      124.68      137.75      5.17 o 
  -5  -8   7        5.98        4.89      3.82 o 
  -4  -8   7       21.30       21.33      2.57 o 
  -3  -8   7       50.73       51.54      3.90 o 
  -2  -8   7        4.31        4.71      3.27 o 
  -1  -8   7      207.99      221.81      4.97 o 
   0  -8   7      785.36      808.39     61.94 o 
   1  -8   7       77.96       86.09      3.93 o 
   2  -8   7        4.35        3.56      3.12 o 
   3  -8   7       46.44       41.80      3.58 o 
   4  -8   7       14.21       12.17      2.43 o 
   5  -8   7        0.78       -3.47      3.47 o 
   6  -8   7        4.56        4.77      3.76 o 
  -6  -7   7        3.99        7.86      2.57 o 
  -5  -7   7       34.08       50.91      3.82 o 
  -4  -7   7      113.94      132.89      4.37 o 
  -3  -7   7      161.90      186.40      4.51 o 
  -2  -7   7        1.09        2.25      2.95 o 
  -1  -7   7       79.78       90.05      3.56 o 
   0  -7   7      203.63      206.04      5.59 o 
   1  -7   7       23.29       25.50      2.08 o 
   2  -7   7       33.18       34.57      3.21 o 
   3  -7   7      226.69      205.10      4.65 o 
   4  -7   7       66.86       59.46      3.73 o 
   5  -7   7        3.87        2.40      3.27 o 
   6  -7   7       24.12       28.79      2.72 o 
   7  -7   7       19.03       15.84      2.80 o 
  -7  -6   7        6.71        7.57      2.72 o 
  -6  -6   7       14.36       11.74      2.54 o 
  -5  -6   7       13.46       19.74      2.40 o 
  -4  -6   7       13.79       18.33      2.20 o 
  -3  -6   7      201.30      145.84      4.13 o 
  -2  -6   7        3.96        4.05      1.94 o 
  -1  -6   7       82.39       86.00      3.47 o 
   0  -6   7       20.78       22.79      1.56 o 
   1  -6   7       16.23       12.43      1.97 o 
   2  -6   7        8.77       14.57      1.94 o 
   3  -6   7        2.66        2.98      1.97 o 
   4  -6   7        5.36        7.14      2.05 o 
   5  -6   7       24.18       18.85      2.40 o 
   6  -6   7        0.58       -1.27      3.38 o 
   7  -6   7       16.91       22.72      2.66 o 
  -8  -5   7       17.77       18.01      2.86 o 
  -7  -5   7        7.00        4.91      3.64 o 
  -6  -5   7       20.73       20.15      2.54 o 
  -5  -5   7       25.30       26.97      2.31 o 
  -4  -5   7       90.02       82.10      3.58 o 
  -3  -5   7      117.08      121.79      3.76 o 
  -2  -5   7        0.98        2.17      2.66 o 
  -1  -5   7        0.81        0.26      2.66 o 
   0  -5   7      113.26      117.66      2.50 o 
   1  -5   7       53.88       58.86      3.04 o 
   2  -5   7        0.97       -0.78      2.72 o 
   3  -5   7        0.94       -2.52      2.72 o 
   4  -5   7        1.53        0.49      2.72 o 
   5  -5   7       20.37       22.66      2.25 o 
   6  -5   7        0.85        3.64      3.18 o 
   7  -5   7        3.50        8.85      2.49 o 
  -8  -4   7       19.17       21.39      2.72 o 
  -7  -4   7       30.80       26.10      2.54 o 
  -6  -4   7       56.52       56.37      3.61 o 
  -5  -4   7        0.21       -2.72      2.83 o 
  -4  -4   7        4.81        0.06      2.83 o 
  -3  -4   7        0.67        0.38      2.75 o 
  -2  -4   7       54.15       53.65      3.06 o 
  -1  -4   7      416.60      477.77      4.16 o 
   0  -4   7      157.42      168.40      2.53 o 
   1  -4   7      259.41      267.00      4.13 o 
   2  -4   7        6.29        6.91      1.82 o 
   3  -4   7      248.44      254.57      4.39 o 
   4  -4   7      173.95      172.03      4.19 o 
   5  -4   7       12.10       12.75      2.11 o 
   6  -4   7        0.29       -2.57      3.27 o 
   7  -4   7       11.19       12.95      2.52 o 
   8  -4   7       77.83       75.25      4.63 o 
  -8  -3   7        1.32        2.34      3.53 o 
  -7  -3   7      229.05      237.48      5.29 o 
  -6  -3   7       13.05       16.54      2.23 o 
  -5  -3   7       14.95       16.39      2.08 o 
  -4  -3   7       11.19       12.69      1.99 o 
  -3  -3   7      138.28      133.38      3.56 o 
  -2  -3   7      254.59      286.91      6.72 o 
  -1  -3   7      180.98      191.99      8.41 o 
   0  -3   7        0.00        1.03      1.58 o 
   1  -3   7       23.93       28.33      1.78 o 
   2  -3   7        0.00        1.24      1.71 o 
   3  -3   7      130.98      136.07      3.58 o 
   4  -3   7     2172.39     2167.40     21.94 o 
   5  -3   7       19.68       21.39      2.17 o 
   6  -3   7        1.54        1.24      3.06 o 
   7  -3   7       14.35       13.73      2.54 o 
   8  -3   7       49.65       43.91      4.25 o 
  -9  -2   7       15.80       14.02      2.83 o 
  -8  -2   7        0.13       -3.56      3.56 o 
  -7  -2   7       67.37       75.91      3.87 o 
  -6  -2   7        0.97       -1.39      2.89 o 
  -5  -2   7      239.23      275.50      4.74 o 
  -4  -2   7       37.58       44.32      3.06 o 
  -3  -2   7       35.90       30.87      1.95 o 
  -2  -2   7      195.21      210.35      4.52 o 
  -1  -2   7      318.96      323.41      5.98 o 
   0  -2   7        1.59        4.53      2.30 o 
   1  -2   7       33.35       37.47      1.78 o 
   2  -2   7        0.81        2.47      1.67 o 
   3  -2   7      572.45      563.48      8.01 o 
   4  -2   7      531.55      521.51      8.27 o 
   5  -2   7      175.48      156.65      4.19 o 
   6  -2   7       20.90       22.26      2.34 o 
   7  -2   7        0.21       -3.41      3.41 o 
   8  -2   7       77.99       96.35      4.68 o 
  -9  -1   7       10.48        7.08      2.80 o 
  -8  -1   7        0.00        0.40      3.38 o 
  -7  -1   7       42.94       40.07      3.58 o 
  -6  -1   7       48.05       47.35      3.30 o 
  -5  -1   7     1038.96     1081.66     11.27 o 
  -4  -1   7       25.02       22.55      1.99 o 
  -3  -1   7       55.04       53.08      2.06 o 
  -2  -1   7        0.59        1.85      1.59 o 
  -1  -1   7      378.38      406.97      4.37 o 
   0  -1   7      454.25      536.76      4.90 o 
   1  -1   7      110.41      104.58      2.15 o 
   2  -1   7      146.01      154.40      6.04 o 
   3  -1   7        7.54       10.52      1.88 o 
   4  -1   7      203.67      197.79      4.13 o 
   5  -1   7       30.71       32.17      3.12 o 
   6  -1   7        8.48        7.63      2.25 o 
   7  -1   7        0.01       -3.44      3.44 o 
   8  -1   7      111.92      138.36      5.06 o 
  -9   0   7        3.74        5.17      3.73 o 
  -8   0   7       10.82       13.10      2.46 o 
  -7   0   7        0.00        2.11      3.06 o 
  -6   0   7        7.28        7.52      1.99 o 
  -5   0   7        7.62        5.46      1.94 o 
  -4   0   7        1.11       -2.57      2.63 o 
  -3   0   7       71.29       71.45      2.10 o 
  -2   0   7        8.42        7.52      1.17 o 
  -1   0   7       65.75       64.49      3.69 o 
   0   0   7     1535.19     1659.05     45.00 o 
   1   0   7       42.60       53.77      1.92 o 
   2   0   7        2.60        5.00      1.76 o 
   3   0   7        6.61        3.15      1.85 o 
   4   0   7       86.79       62.21      3.24 o 
   5   0   7       25.40       23.13      2.20 o 
   6   0   7        9.27        8.93      2.28 o 
   7   0   7       59.07       49.69      3.96 o 
   8   0   7       64.13       68.72      4.65 o 
  -9   1   7       54.25       50.68      4.39 o 
  -8   1   7        0.18       -0.61      3.41 o 
  -7   1   7       31.31       30.58      2.46 o 
  -6   1   7        0.03        0.23      2.86 o 
  -5   1   7       13.25       15.12      2.02 o 
  -4   1   7       12.36       14.95      1.88 o 
  -3   1   7       23.99       19.43      1.91 o 
  -2   1   7        9.04        9.73      1.33 o 
  -1   1   7       29.27       25.31      1.44 o 
   0   1   7       41.79       43.98      1.89 o 
   1   1   7      213.12      197.67      3.66 o 
   2   1   7        0.05       -2.60      2.60 o 
   3   1   7       68.02       59.84      3.06 o 
   4   1   7        0.65       -2.75      2.75 o 
   5   1   7      205.87      163.71      4.42 o 
   6   1   7       25.07       23.16      2.40 o 
   7   1   7        9.43       12.78      2.63 o 
  -8   2   7        2.23        0.14      3.53 o 
  -7   2   7        0.07       -1.47      3.18 o 
  -6   2   7        0.85        4.45      2.05 o 
  -5   2   7        9.36        6.33      1.99 o 
  -4   2   7      405.69      398.53      5.20 o 
  -3   2   7      108.90      118.81      3.47 o 
  -2   2   7       44.44       45.91      2.80 o 
  -1   2   7       43.51       49.78      2.83 o 
   0   2   7      130.19      125.84      3.14 o 
   1   2   7       11.55        7.43      1.91 o 
   2   2   7       47.30       51.25      3.06 o 
   3   2   7       21.32       24.98      2.05 o 
   4   2   7      122.82      106.38      3.82 o 
   5   2   7        2.53       -3.06      3.06 o 
   6   2   7        5.69        1.56      3.50 o 
   7   2   7       10.57       11.33      2.69 o 
  -8   3   7       18.30       18.96      2.63 o 
  -7   3   7        0.00       -3.27      3.27 o 
  -6   3   7        7.39       10.38      2.20 o 
  -5   3   7      134.95      132.83      3.99 o 
  -4   3   7      555.14      542.64      6.07 o 
  -3   3   7        0.95       -0.03      2.69 o 
  -2   3   7       87.50       91.44      3.30 o 
  -1   3   7      155.75      162.87      3.79 o 
   0   3   7      176.23      179.53      5.67 o 
   1   3   7       44.63       41.25      3.24 o 
   2   3   7      807.05      774.95      9.94 o 
   3   3   7      457.00      433.48      5.81 o 
   4   3   7       92.48       84.61      3.84 o 
   5   3   7       13.44       11.39      2.46 o 
   6   3   7        4.22        5.12      3.50 o 
  -8   4   7      208.88      205.25      5.75 o 
  -7   4   7      229.00      234.68      5.61 o 
  -6   4   7       31.74       32.26      2.49 o 
  -5   4   7       24.00       23.04      2.28 o 
  -4   4   7       36.22       38.48      3.21 o 
  -3   4   7        5.15        5.26      1.91 o 
  -2   4   7       40.49       40.30      3.04 o 
  -1   4   7       20.00       18.93      2.05 o 
   0   4   7        0.17        0.19      3.71 o 
   1   4   7     1122.32     1073.13     11.79 o 
   2   4   7       22.80       22.40      2.17 o 
   3   4   7       18.21       14.92      2.25 o 
   4   4   7        0.00        0.75      3.21 o 
   5   4   7       22.88       18.85      2.66 o 
   6   4   7      104.98      123.12      5.17 o 
  -7   5   7      255.10      246.56      5.96 o 
  -6   5   7        2.75        3.96      3.50 o 
  -5   5   7        3.59       -0.12      3.32 o 
  -4   5   7       58.63       55.16      3.58 o 
  -3   5   7       30.97       26.51      2.28 o 
  -2   5   7       10.31       10.49      2.05 o 
  -1   5   7       77.25       72.68      3.64 o 
   0   5   7        7.50       10.13      1.49 o 
   1   5   7       13.46       14.54      2.20 o 
   2   5   7       50.76       52.58      3.53 o 
   3   5   7        1.52        3.70      3.21 o 
   4   5   7       21.37       21.68      2.60 o 
   5   5   7       31.93       37.00      2.86 o 
  -6   6   7       28.52       28.50      2.66 o 
  -5   6   7       35.69       31.77      2.69 o 
  -4   6   7       31.21       31.94      2.49 o 
  -3   6   7        5.62        1.79      3.27 o 
  -2   6   7      227.53      187.96      4.80 o 
  -1   6   7      108.66      100.14      3.99 o 
   0   6   7       60.16       59.51      3.41 o 
   1   6   7        5.16        3.41      3.32 o 
   2   6   7       23.75       24.77      2.60 o 
   3   6   7       12.17       14.86      2.54 o 
   4   6   7       59.68       69.96      4.54 o 
  -5   7   7        4.96        6.39      2.57 o 
  -4   7   7        3.04        4.97      3.50 o 
  -3   7   7        7.14        4.54      2.43 o 
  -2   7   7        0.40        2.43      3.32 o 
  -1   7   7        7.13        3.96      3.41 o 
   0   7   7        2.63        3.28      2.39 o 
   1   7   7        3.18        5.41      2.49 o 
   2   7   7      121.91      171.20      5.35 o 
  -2   8   7        4.14        4.13      2.54 o 
  -1   8   7       17.82       16.22      2.66 o 
   0   8   7      102.60      117.27      7.63 o 
  -2 -10   8        6.26        6.56      2.75 o 
  -1 -10   8       16.56       29.02      2.86 o 
   0 -10   8        0.77       -2.64      2.64 o 
   1 -10   8        6.02        2.95      3.73 o 
   2 -10   8       19.55       20.99      2.80 o 
  -4  -9   8        1.18       -2.17      3.76 o 
  -3  -9   8       60.09       66.08      4.31 o 
  -2  -9   8       45.28       55.85      4.16 o 
  -1  -9   8        2.47        1.39      3.47 o 
   0  -9   8       44.89       43.64      6.13 o 
   1  -9   8        8.88        7.52      2.43 o 
   2  -9   8       70.11       68.89      4.19 o 
   3  -9   8        1.44        3.56      3.47 o 
   4  -9   8       96.29      101.12      4.68 o 
  -5  -8   8        9.15        8.59      2.72 o 
  -4  -8   8        0.67       -3.61      3.61 o 
  -3  -8   8      224.04      245.40      5.61 o 
  -2  -8   8      499.93      564.78      7.28 o 
  -1  -8   8       18.94       25.18      2.52 o 
   0  -8   8       71.74       76.46      2.82 o 
   1  -8   8       98.10       92.65      4.10 o 
   2  -8   8      101.67       88.14      4.10 o 
   3  -8   8       20.53       21.33      2.54 o 
   4  -8   8       45.17       35.50      2.72 o 
   5  -8   8        5.83       -1.33      3.56 o 
  -6  -7   8        0.09        1.21      2.57 o 
  -5  -7   8        4.83        5.12      2.57 o 
  -4  -7   8        0.49       -0.93      3.30 o 
  -3  -7   8        4.55        4.80      2.25 o 
  -2  -7   8       17.08       21.88      2.28 o 
  -1  -7   8       44.55       53.86      3.35 o 
   0  -7   8        0.89        0.80      2.06 o 
   1  -7   8       13.41       11.94      2.17 o 
   2  -7   8        8.25        5.41      2.20 o 
   3  -7   8      342.15      329.87      5.64 o 
   4  -7   8        8.59        6.27      2.34 o 
   5  -7   8       20.21       25.12      2.57 o 
   6  -7   8       34.25       40.56      2.95 o 
  -7  -6   8       79.43       94.15      4.65 o 
  -6  -6   8       60.83       65.19      4.34 o 
  -5  -6   8       26.48       28.07      2.57 o 
  -4  -6   8       16.75       20.50      2.43 o 
  -3  -6   8        4.88        3.15      3.06 o 
  -2  -6   8        4.84        3.35      2.89 o 
  -1  -6   8        0.68       -1.65      2.78 o 
   0  -6   8        1.77       -0.02      1.94 o 
   1  -6   8        0.42       -2.69      2.69 o 
   2  -6   8       70.88       69.38      3.41 o 
   3  -6   8       93.14       88.86      3.73 o 
   4  -6   8       73.56       65.54      3.79 o 
   5  -6   8        5.46        6.04      2.34 o 
   6  -6   8       24.80       25.01      2.66 o 
   7  -6   8        0.88        0.66      3.73 o 
  -7  -5   8        8.02        8.67      2.63 o 
  -6  -5   8       12.25       12.92      2.43 o 
  -5  -5   8        0.01        2.23      2.20 o 
  -4  -5   8        0.91        3.27      2.89 o 
  -3  -5   8        0.77        1.27      2.78 o 
  -2  -5   8        7.54        5.32      2.02 o 
  -1  -5   8       38.49       40.76      3.06 o 
   0  -5   8       97.33       96.38      2.48 o 
   1  -5   8        0.07        1.73      1.85 o 
   2  -5   8       10.64       13.04      1.97 o 
   3  -5   8       13.37       15.38      2.02 o 
   4  -5   8       11.50       10.20      2.20 o 
   5  -5   8       97.49       97.22      4.13 o 
   6  -5   8       27.52       32.26      2.57 o 
   7  -5   8      145.97      162.84      5.12 o 
  -8  -4   8        1.86        5.06      2.69 o 
  -7  -4   8        2.81        1.39      3.50 o 
  -6  -4   8        2.11        0.69      3.30 o 
  -5  -4   8        7.87        9.14      2.20 o 
  -4  -4   8       43.16       48.33      3.18 o 
  -3  -4   8       31.90       28.19      2.14 o 
  -2  -4   8       71.38       75.48      3.24 o 
  -1  -4   8      334.55      371.21      4.91 o 
   0  -4   8       20.69       22.63      2.98 o 
   1  -4   8      142.41      130.00      3.56 o 
   2  -4   8       42.68       45.99      2.95 o 
   3  -4   8        1.15        2.14      2.72 o 
   4  -4   8      563.36      524.97      6.33 o 
   5  -4   8      200.53      205.25      4.91 o 
   6  -4   8       17.25       18.39      2.46 o 
   7  -4   8        7.75       11.07      2.52 o 
  -8  -3   8        0.33       -0.20      3.56 o 
  -7  -3   8       44.76       45.59      3.87 o 
  -6  -3   8        7.98        9.16      2.31 o 
  -5  -3   8       22.90       25.55      2.17 o 
  -4  -3   8       33.44       38.07      3.12 o 
  -3  -3   8       56.52       56.75      3.15 o 
  -2  -3   8        0.52        0.09      2.66 o 
  -1  -3   8        8.53        7.92      1.85 o 
   0  -3   8        7.09        4.55      1.60 o 
   1  -3   8        5.32        1.91      2.60 o 
   2  -3   8       51.21       50.39      3.15 o 
   3  -3   8      107.55      100.49      3.53 o 
   4  -3   8      774.90      743.75     10.23 o 
   5  -3   8        6.76        8.01      2.20 o 
   6  -3   8       20.92       21.05      2.52 o 
   7  -3   8       27.19       25.93      2.72 o 
  -8  -2   8        3.01        3.64      3.53 o 
  -7  -2   8       99.87       99.42      4.25 o 
  -6  -2   8       65.20       58.74      3.84 o 
  -5  -2   8      436.64      458.54      5.90 o 
  -4  -2   8     2244.14     2349.00     22.64 o 
  -3  -2   8        1.78       -2.78      2.78 o 
  -2  -2   8        0.54        1.21      2.54 o 
  -1  -2   8      114.46      118.50      3.38 o 
   0  -2   8       21.55       21.01      1.32 o 
   1  -2   8       36.57       35.41      2.78 o 
   2  -2   8        6.13        6.62      1.88 o 
   3  -2   8      284.64      280.01      4.60 o 
   4  -2   8      143.98      133.06      3.90 o 
   5  -2   8       20.69       13.15      2.23 o 
   6  -2   8       23.97       23.33      2.49 o 
   7  -2   8       23.02       28.71      2.63 o 
  -8  -1   8        5.04        8.41      2.49 o 
  -7  -1   8       46.81       48.28      3.84 o 
  -6  -1   8       63.85       72.94      3.64 o 
  -5  -1   8      249.07      263.59      4.83 o 
  -4  -1   8       30.25       28.50      2.14 o 
  -3  -1   8       80.82       76.35      3.21 o 
  -2  -1   8       83.48       86.20      3.24 o 
  -1  -1   8        9.55       11.65      1.76 o 
   0  -1   8      100.49      109.20      2.32 o 
   1  -1   8      354.73      418.10      6.97 o 
   2  -1   8      147.06      151.91      3.70 o 
   3  -1   8      152.12      156.22      3.82 o 
   4  -1   8        0.03        0.23      2.80 o 
   5  -1   8       21.96       16.19      2.28 o 
   6  -1   8        0.00       -3.30      3.30 o 
   7  -1   8       36.69       39.86      2.80 o 
  -8   0   8       78.03       77.01      4.54 o 
  -7   0   8       62.12       68.02      3.82 o 
  -6   0   8       30.14       36.86      3.32 o 
  -5   0   8       50.85       53.45      3.24 o 
  -4   0   8        6.85        2.40      1.97 o 
  -3   0   8      133.11      123.73      3.64 o 
  -2   0   8       35.02       45.24      2.83 o 
  -1   0   8        9.64       10.12      1.82 o 
   0   0   8      282.75      310.43      6.74 o 
   1   0   8       93.06       94.85      3.30 o 
   2   0   8       48.16       42.96      2.98 o 
   3   0   8        2.37        5.12      1.85 o 
   4   0   8       44.45       31.65      2.23 o 
   5   0   8      271.31      229.42      5.09 o 
   6   0   8       40.19       37.23      2.60 o 
   7   0   8       18.90       19.08      2.78 o 
  -8   1   8      114.51      119.07      4.77 o 
  -7   1   8        0.15       -3.38      3.38 o 
  -6   1   8        9.07        8.09      2.20 o 
  -5   1   8       41.79       36.66      3.18 o 
  -4   1   8        0.01        0.95      2.72 o 
  -3   1   8       12.08       14.86      1.94 o 
  -2   1   8       18.27       25.99      1.97 o 
  -1   1   8        1.67        3.27      1.82 o 
   0   1   8        0.05        0.64      2.02 o 
   1   1   8        8.15        8.53      1.88 o 
   2   1   8       31.09       29.95      2.98 o 
   3   1   8      149.05      125.20      3.84 o 
   4   1   8       47.50       41.86      3.38 o 
   5   1   8       36.40       26.74      2.46 o 
   6   1   8       26.47       21.85      2.66 o 
   7   1   8       79.71       89.10      4.65 o 
  -8   2   8        0.74        1.33      3.58 o 
  -7   2   8        2.90        2.02      3.27 o 
  -6   2   8        0.36        0.58      3.06 o 
  -5   2   8        1.66        1.91      2.86 o 
  -4   2   8        0.78       -2.75      2.75 o 
  -3   2   8      649.93      628.93      8.99 o 
  -2   2   8       31.34       32.15      2.92 o 
  -1   2   8       27.69       27.41      2.02 o 
   0   2   8       19.93       20.17      1.42 o 
   1   2   8       25.98       23.16      2.11 o 
   2   2   8      226.30      204.09      4.34 o 
   3   2   8        0.14       -0.95      2.83 o 
   4   2   8       14.02       17.26      2.25 o 
   5   2   8       27.97       22.69      2.54 o 
   6   2   8        0.15       -0.69      3.67 o 
  -8   3   8        8.20       10.84      2.57 o 
  -7   3   8        0.00        2.66      3.38 o 
  -6   3   8       17.62       21.22      2.43 o 
  -5   3   8        0.13       -3.12      3.12 o 
  -4   3   8        0.00        1.91      2.78 o 
  -3   3   8       39.13       32.78      3.01 o 
  -2   3   8       37.52       33.24      3.04 o 
  -1   3   8      219.73      221.90      4.42 o 
   0   3   8      111.53      109.53      2.62 o 
   1   3   8      519.46      496.07      6.10 o 
   2   3   8      133.29      128.58      4.10 o 
   3   3   8      125.28      116.96      4.22 o 
   4   3   8        0.10       -3.24      3.24 o 
   5   3   8        0.79       -3.58      3.58 o 
   6   3   8        0.72        3.67      3.79 o 
  -7   4   8      222.80      216.47      5.67 o 
  -6   4   8       68.25       67.73      4.13 o 
  -5   4   8       63.56       68.51      3.82 o 
  -4   4   8       25.33       34.03      2.31 o 
  -3   4   8       15.50       17.03      2.17 o 
  -2   4   8       18.46       14.77      2.14 o 
  -1   4   8      726.02      705.33      7.26 o 
   0   4   8       49.51       42.80      2.44 o 
   1   4   8       31.85       27.67      2.40 o 
   2   4   8       27.74       25.55      2.31 o 
   3   4   8       76.97       68.54      4.02 o 
   4   4   8      148.14      160.44      4.89 o 
   5   4   8        0.31       -2.49      3.67 o 
  -6   5   8       54.34       55.82      4.08 o 
  -5   5   8        9.21       12.49      2.40 o 
  -4   5   8        0.03        1.13      3.09 o 
  -3   5   8        9.58       11.94      2.28 o 
  -2   5   8        3.24       -1.10      3.18 o 
  -1   5   8        1.69        0.20      2.98 o 
   0   5   8        2.96        3.87      2.19 o 
   1   5   8        0.33       -3.06      3.21 o 
   2   5   8       15.94       17.52      2.49 o 
   3   5   8       45.66       48.42      4.10 o 
   4   5   8      162.24      176.63      5.38 o 
  -5   6   8       48.81       44.92      4.05 o 
  -4   6   8       10.92       14.77      2.43 o 
  -3   6   8       58.38       56.57      3.90 o 
  -2   6   8       23.20       15.99      2.54 o 
  -1   6   8        2.07       -3.35      3.35 o 
   0   6   8        0.00       -2.70      3.05 o 
   1   6   8       41.74       45.47      3.82 o 
   2   6   8       11.35       15.12      2.54 o 
   3   6   8       11.69       10.67      2.72 o 
  -4   7   8       14.22       17.00      2.69 o 
  -3   7   8        9.74        7.81      2.57 o 
  -2   7   8        1.76        1.65      3.47 o 
  -1   7   8        9.84       10.64      2.54 o 
   0   7   8      121.76      136.91      3.58 o 
   1   7   8       11.42        8.67      2.66 o 
   0 -10   9       16.30       15.13      1.99 o 
  -3  -9   9        0.01        5.00      3.79 o 
  -2  -9   9        0.50        2.66      3.67 o 
  -1  -9   9      393.99      453.95      7.17 o 
   0  -9   9        1.47        0.32      2.53 o 
   1  -9   9        1.18        4.63      3.44 o 
   2  -9   9       54.79       68.57      4.39 o 
   3  -9   9       17.56       23.30      2.78 o 
  -5  -8   9       67.25       84.35      4.77 o 
  -4  -8   9        0.00       -0.61      3.76 o 
  -3  -8   9       21.27       27.87      2.72 o 
  -2  -8   9      336.61      393.93      6.68 o 
  -1  -8   9       49.52       44.72      3.96 o 
   0  -8   9       58.21       63.21      2.78 o 
   1  -8   9       79.17       80.65      4.13 o 
   2  -8   9       15.87       13.96      2.49 o 
   3  -8   9       29.27       25.03      2.69 o 
   4  -8   9        7.63        3.15      2.60 o 
   5  -8   9        2.58       -3.21      3.84 o 
  -6  -7   9        4.50        2.23      3.84 o 
  -5  -7   9        1.11        3.27      3.61 o 
  -4  -7   9       34.82       43.10      3.96 o 
  -3  -7   9        0.03       -0.66      3.35 o 
  -2  -7   9        5.77        6.04      2.34 o 
  -1  -7   9        1.43       -2.83      3.12 o 
   0  -7   9        0.48       -2.20      2.20 o 
   1  -7   9        0.04        3.44      3.09 o 
   2  -7   9       18.56       12.63      2.34 o 
   3  -7   9      117.15      111.59      4.31 o 
   4  -7   9       60.07       57.90      4.13 o 
   5  -7   9       20.44       17.52      2.69 o 
  -6  -6   9        7.79        9.14      2.66 o 
  -5  -6   9      282.13      310.97      5.98 o 
  -4  -6   9        7.31        7.60      2.37 o 
  -3  -6   9        3.23        4.25      2.20 o 
  -2  -6   9       13.37       16.07      2.20 o 
  -1  -6   9       10.47       15.26      2.05 o 
   0  -6   9       38.77       42.81      3.15 o 
   1  -6   9        0.04        2.63      2.83 o 
   2  -6   9       16.13       18.76      2.14 o 
   3  -6   9      107.17      105.83      4.13 o 
   4  -6   9       13.49        8.44      2.40 o 
   5  -6   9      164.99      167.23      4.94 o 
   6  -6   9       67.99       72.59      4.45 o 
  -7  -5   9        0.26        5.23      3.76 o 
  -6  -5   9        2.25       -2.52      3.50 o 
  -5  -5   9        3.85       -0.14      3.35 o 
  -4  -5   9        1.71       -3.12      3.12 o 
  -3  -5   9        8.42       10.84      2.11 o 
  -2  -5   9       87.48       89.76      3.67 o 
  -1  -5   9        1.98        1.30      2.75 o 
   0  -5   9      238.76      255.62      3.29 o 
   1  -5   9        4.41        1.62      2.80 o 
   2  -5   9       81.20       80.34      3.44 o 
   3  -5   9        0.42       -0.95      3.01 o 
   4  -5   9       29.60       29.00      2.43 o 
   5  -5   9       71.24       65.27      4.08 o 
   6  -5   9       13.61       13.82      2.69 o 
  -7  -4   9        1.04       -0.84      3.73 o 
  -6  -4   9       24.03       26.51      2.63 o 
  -5  -4   9        0.67        4.37      3.12 o 
  -4  -4   9        0.01        3.47      2.11 o 
  -3  -4   9      347.95      376.99      5.46 o 
  -2  -4   9       81.51       88.69      3.47 o 
  -1  -4   9      184.95      204.47      4.25 o 
   0  -4   9       11.89       11.87      1.40 o 
   1  -4   9       60.77       64.58      3.32 o 
   2  -4   9      501.35      497.60      5.96 o 
   3  -4   9       55.18       56.20      3.50 o 
   4  -4   9       11.11       11.13      2.37 o 
   5  -4   9        2.60       -1.01      3.35 o 
   6  -4   9      156.01      154.43      5.00 o 
   7  -4   9        1.31        2.40      3.67 o 
  -8  -3   9        7.17        8.44      2.72 o 
  -7  -3   9        0.03       -0.52      3.56 o 
  -6  -3   9       77.97       66.92      3.99 o 
  -5  -3   9       17.70       13.30      2.34 o 
  -4  -3   9       11.75        8.56      2.08 o 
  -3  -3   9       99.57      113.64      3.73 o 
  -2  -3   9       63.94       65.68      3.27 o 
  -1  -3   9       31.56       46.46      2.98 o 
   0  -3   9        0.00       -0.32      1.91 o 
   1  -3   9      266.80      283.36      4.63 o 
   2  -3   9      770.68      804.52     10.18 o 
   3  -3   9        0.38        2.66      2.83 o 
   4  -3   9      110.27      122.60      4.05 o 
   5  -3   9        6.29        6.91      2.28 o 
   6  -3   9      313.01      306.46      6.10 o 
   7  -3   9        0.97       -1.16      3.82 o 
  -8  -2   9        0.65       -0.58      3.70 o 
  -7  -2   9        9.33        8.30      2.49 o 
  -6  -2   9       98.72       95.11      4.19 o 
  -5  -2   9        0.02       -1.65      3.09 o 
  -4  -2   9      961.41      984.73     11.42 o 
  -3  -2   9       30.20       30.47      2.17 o 
  -2  -2   9       22.90       23.18      2.05 o 
  -1  -2   9        0.40        3.15      1.85 o 
   0  -2   9       51.68       50.65      2.14 o 
   1  -2   9       70.64       84.53      3.30 o 
   2  -2   9      171.48      156.16      3.93 o 
   3  -2   9       38.61       31.60      3.12 o 
   4  -2   9        7.44        6.04      2.14 o 
   5  -2   9        3.97       -0.17      3.24 o 
   6  -2   9        0.41       -3.47      3.47 o 
   7  -2   9      167.78      176.63      5.46 o 
  -8  -1   9       29.04       32.00      2.80 o 
  -7  -1   9      114.69      119.88      4.60 o 
  -6  -1   9       19.52       16.22      2.37 o 
  -5  -1   9        3.73        6.76      2.14 o 
  -4  -1   9       19.60       17.40      2.08 o 
  -3  -1   9       53.57       56.66      3.24 o 
  -2  -1   9      343.50      361.35      4.97 o 
  -1  -1   9       19.63       16.30      1.99 o 
   0  -1   9        0.06        0.09      2.98 o 
   1  -1   9        7.51        3.82      2.78 o 
   2  -1   9       47.01       51.20      3.21 o 
   3  -1   9       12.89       11.97      2.08 o 
   4  -1   9        0.92        3.87      2.11 o 
   5  -1   9       52.56       43.22      3.73 o 
   6  -1   9       36.50       56.78      3.99 o 
   7  -1   9      103.53      110.03      4.83 o 
  -8   0   9       18.22       15.81      2.78 o 
  -7   0   9       33.72       41.51      3.96 o 
  -6   0   9        8.41       14.66      2.31 o 
  -5   0   9       29.56       33.91      3.24 o 
  -4   0   9        0.01        0.00      2.78 o 
  -3   0   9        5.75        5.38      1.97 o 
  -2   0   9       15.15       18.36      1.97 o 
  -1   0   9       90.72       93.78      3.44 o 
   0   0   9       21.54       21.48      1.43 o 
   1   0   9        0.27       -0.98      2.72 o 
   2   0   9        0.03       -2.66      2.72 o 
   3   0   9       25.42       21.45      2.17 o 
   4   0   9       29.28       19.02      2.37 o 
   5   0   9        4.02       -0.84      3.27 o 
   6   0   9        7.33        8.44      2.54 o 
  -8   1   9       13.01       11.42      2.75 o 
  -7   1   9        0.74        5.55      2.34 o 
  -6   1   9       14.43        9.83      2.37 o 
  -5   1   9        1.87        2.63      2.95 o 
  -4   1   9        2.65        2.43      2.78 o 
  -3   1   9      113.66      102.31      3.61 o 
  -2   1   9       38.70       35.41      3.09 o 
  -1   1   9        3.49        5.69      1.91 o 
   0   1   9       45.58       37.51      2.16 o 
   1   1   9       20.42       18.01      2.05 o 
   2   1   9       16.71       10.93      2.11 o 
   3   1   9      264.00      221.61      4.71 o 
   4   1   9       87.46       73.11      3.79 o 
   5   1   9        1.30       -1.04      3.32 o 
   6   1   9        0.00        2.89      3.56 o 
  -7   2   9        5.76        4.45      2.54 o 
  -6   2   9       83.94       80.22      4.08 o 
  -5   2   9       56.13       61.49      3.70 o 
  -4   2   9        0.03       -2.14      2.92 o 
  -3   2   9       69.77       73.54      3.44 o 
  -2   2   9      151.14      149.17      3.99 o 
  -1   2   9       15.38       16.48      2.02 o 
   0   2   9       88.63       78.97      2.46 o 
   1   2   9      220.54      214.04      4.57 o 
   2   2   9      125.49      123.12      4.08 o 
   3   2   9        6.11        3.96      3.04 o 
   4   2   9        0.24       -3.35      3.35 o 
   5   2   9       26.84       30.01      2.69 o 
   6   2   9        0.66       -1.99      3.73 o 
  -7   3   9       20.52       24.17      2.66 o 
  -6   3   9      158.47      151.45      4.91 o 
  -5   3   9        1.25        0.52      3.12 o 
  -4   3   9       24.42       21.59      2.34 o 
  -3   3   9       41.34       37.90      3.41 o 
  -2   3   9        3.19        3.96      2.08 o 
  -1   3   9      513.28      511.47      6.42 o 
   0   3   9     1191.10     1193.60      9.18 o 
   1   3   9       42.05       38.56      2.49 o 
   2   3   9       23.81       22.26      2.40 o 
   3   3   9       25.92       27.17      2.52 o 
   4   3   9        6.12        3.44      3.67 o 
   5   3   9       57.85       61.75      4.31 o 
  -6   4   9      119.63      117.51      4.77 o 
  -5   4   9       30.03       30.27      2.63 o 
  -4   4   9        0.00        1.50      3.18 o 
  -3   4   9       15.76       18.27      2.31 o 
  -2   4   9        0.04        3.35      3.15 o 
  -1   4   9      418.62      394.22      6.24 o 
   0   4   9      200.35      181.81      3.36 o 
   1   4   9        0.00        0.09      3.09 o 
   2   4   9        3.48        2.98      3.38 o 
   3   4   9        9.27        6.79      2.49 o 
   4   4   9       14.49       14.48      2.69 o 
  -6   5   9       26.40       24.63      2.86 o 
  -5   5   9       21.23       19.40      2.66 o 
  -4   5   9      154.11      157.98      4.91 o 
  -3   5   9       29.45       29.05      2.60 o 
  -2   5   9       33.53       29.75      2.60 o 
  -1   5   9       25.03       25.44      2.52 o 
   0   5   9        0.62        2.20      1.89 o 
   1   5   9      121.42      106.44      4.48 o 
   2   5   9        0.08        0.55      3.41 o 
   3   5   9        0.59       -1.10      3.70 o 
  -4   6   9      117.60      103.84      4.63 o 
  -3   6   9        0.33       -3.56      3.56 o 
  -2   6   9        0.18        1.47      3.50 o 
  -1   6   9        0.94        2.60      3.50 o 
   0   6   9       26.00       29.00      2.75 o 
   1   6   9       16.30       18.15      2.75 o 
  -2  -9  10       85.42      105.26      4.97 o 
  -1  -9  10      342.55      393.88      7.14 o 
   0  -9  10        0.77       -0.37      2.61 o 
   1  -9  10        0.81        1.56      3.61 o 
   2  -9  10        0.10        2.02      3.70 o 
  -4  -8  10      174.12      197.99      5.78 o 
  -3  -8  10       10.23       16.42      2.66 o 
  -2  -8  10      132.91      153.56      5.03 o 
  -1  -8  10      172.31      202.18      5.35 o 
   0  -8  10       44.05       49.95      4.41 o 
   1  -8  10       48.83       50.82      4.02 o 
   2  -8  10       71.95       74.90      4.19 o 
   3  -8  10       31.41       29.28      2.72 o 
   4  -8  10        3.14        4.16      3.84 o 
  -5  -7  10       11.23       15.49      2.72 o 
  -4  -7  10       14.50       12.03      2.57 o 
  -3  -7  10       16.57       17.23      2.63 o 
  -2  -7  10       18.54       23.04      2.60 o 
  -1  -7  10        2.95        2.49      3.27 o 
   0  -7  10        5.29        7.40      2.20 o 
   1  -7  10       26.83       26.22      2.52 o 
   2  -7  10        2.79        1.68      3.38 o 
   3  -7  10        0.81       -0.23      3.44 o 
   4  -7  10        1.64        1.99      3.67 o 
   5  -7  10        5.13        3.73      3.73 o 
  -6  -6  10       14.77       22.06      2.83 o 
  -5  -6  10       54.65       55.85      4.22 o 
  -4  -6  10       23.45       29.14      2.60 o 
  -3  -6  10        5.46        6.88      2.34 o 
  -2  -6  10        0.02        0.61      3.06 o 
  -1  -6  10        0.71       -0.98      3.09 o 
   0  -6  10       16.24       18.65      1.62 o 
   1  -6  10        1.58        1.21      3.09 o 
   2  -6  10        9.10       10.26      2.28 o 
   3  -6  10       23.42       28.91      2.54 o 
   4  -6  10        9.02        5.49      2.52 o 
   5  -6  10        1.37        4.77      3.53 o 
  -6  -5  10        3.47        3.58      3.70 o 
  -5  -5  10        1.88       -1.85      3.41 o 
  -4  -5  10       13.34       13.41      2.49 o 
  -3  -5  10        0.01        0.64      3.12 o 
  -2  -5  10       57.31       66.49      3.61 o 
  -1  -5  10        8.53        2.86      3.01 o 
   0  -5  10       72.41       80.34      2.59 o 
   1  -5  10       31.16       35.41      3.21 o 
   2  -5  10       67.68       66.84      3.76 o 
   3  -5  10        2.37        2.11      3.30 o 
   4  -5  10        0.15       -2.69      3.38 o 
   5  -5  10       19.83       24.51      2.72 o 
   6  -5  10        6.48        2.69      3.90 o 
  -7  -4  10        3.88       -0.52      3.90 o 
  -6  -4  10        0.01       -3.58      3.58 o 
  -5  -4  10       38.00       47.06      3.73 o 
  -4  -4  10       87.55       97.25      4.08 o 
  -3  -4  10      245.20      273.27      5.12 o 
  -2  -4  10       31.65       30.79      2.25 o 
  -1  -4  10        2.61        2.14      2.86 o 
   0  -4  10       97.62      103.29      2.63 o 
   1  -4  10        7.82        8.18      2.14 o 
   2  -4  10       46.62       46.98      3.56 o 
   3  -4  10      753.86      754.04     11.04 o 
   4  -4  10       17.50       19.28      2.40 o 
   5  -4  10        0.00        3.50      3.38 o 
   6  -4  10        2.86        0.52      3.70 o 
  -7  -3  10       18.06       19.25      2.78 o 
  -6  -3  10       75.44       86.99      4.39 o 
  -5  -3  10        0.48       -3.38      3.38 o 
  -4  -3  10       11.23        9.86      2.28 o 
  -3  -3  10        3.44        1.82      2.08 o 
  -2  -3  10       39.33       49.12      3.24 o 
  -1  -3  10       22.37       21.71      2.14 o 
   0  -3  10       10.89       11.24      2.75 o 
   1  -3  10       42.85       44.35      3.21 o 
   2  -3  10      705.63      738.17     10.29 o 
   3  -3  10      223.44      213.95      4.80 o 
   4  -3  10       66.55       61.72      3.73 o 
   5  -3  10       26.30       26.94      2.63 o 
   6  -3  10        7.85        8.67      2.69 o 
  -7  -2  10       40.98       37.90      2.92 o 
  -6  -2  10      557.17      549.17      7.43 o 
  -5  -2  10        0.46       -3.24      3.24 o 
  -4  -2  10       69.61       71.23      3.82 o 
  -3  -2  10       24.01       25.44      2.17 o 
  -2  -2  10       66.83       71.95      3.44 o 
  -1  -2  10       76.13       80.25      3.56 o 
   0  -2  10        5.05        5.27      4.15 o 
   1  -2  10        1.35       -2.72      2.80 o 
   2  -2  10       26.09       26.71      2.20 o 
   3  -2  10      105.72      100.28      4.02 o 
   4  -2  10        4.30        4.54      2.25 o 
   5  -2  10        0.26       -0.40      3.41 o 
   6  -2  10        2.31        0.00      3.73 o 
  -7  -1  10       17.39       16.28      2.72 o 
  -6  -1  10        7.07        4.89      3.38 o 
  -5  -1  10        1.57       -1.36      3.18 o 
  -4  -1  10       69.01       76.75      3.67 o 
  -3  -1  10        1.80        4.13      1.99 o 
  -2  -1  10       43.28       38.22      3.27 o 
  -1  -1  10      575.90      611.73      6.48 o 
   0  -1  10        7.63        7.36      1.40 o 
   1  -1  10       18.25       17.26      2.08 o 
   2  -1  10        0.58       -2.83      2.83 o 
   3  -1  10      134.62      119.28      4.10 o 
   4  -1  10       21.88       14.48      2.46 o 
   5  -1  10        0.66       -0.78      3.44 o 
   6  -1  10       21.44       24.28      2.75 o 
  -7   0  10        1.64       -3.24      3.61 o 
  -6   0  10        1.47        2.92      2.37 o 
  -5   0  10        1.70       -3.12      3.12 o 
  -4   0  10        0.20       -3.06      3.06 o 
  -3   0  10       17.44       17.06      2.11 o 
  -2   0  10       19.86       22.52      2.11 o 
  -1   0  10      103.86      101.96      3.64 o 
   0   0  10       50.24       50.90      3.79 o 
   1   0  10        0.03       -2.75      2.75 o 
   2   0  10       93.95       79.67      3.82 o 
   3   0  10       62.49       56.49      3.58 o 
   4   0  10       96.54       77.50      4.10 o 
   5   0  10        0.75        4.86      3.38 o 
   6   0  10       28.17       34.03      2.95 o 
  -7   1  10        5.77        3.90      3.64 o 
  -6   1  10       15.28       16.13      2.49 o 
  -5   1  10      144.09      138.09      4.48 o 
  -4   1  10       25.96       25.90      2.28 o 
  -3   1  10       49.04       46.48      3.38 o 
  -2   1  10       11.62        8.27      2.08 o 
  -1   1  10       13.82       13.50      2.08 o 
   0   1  10        3.57        5.85      1.66 o 
   1   1  10       66.81       65.39      3.58 o 
   2   1  10       34.88       33.07      2.40 o 
   3   1  10       84.47       78.11      4.05 o 
   4   1  10        0.00       -0.38      3.38 o 
   5   1  10        1.51        3.58      3.67 o 
  -7   2  10        1.59        3.15      3.67 o 
  -6   2  10       23.91       21.39      2.63 o 
  -5   2  10      371.03      347.59      6.19 o 
  -4   2  10        1.18        0.78      3.15 o 
  -3   2  10        7.23        6.76      2.20 o 
  -2   2  10       68.79       78.34      3.64 o 
  -1   2  10      217.17      214.90      4.80 o 
   0   2  10        1.97        0.98      2.19 o 
   1   2  10       42.83       40.44      3.61 o 
   2   2  10       74.82       69.87      3.90 o 
   3   2  10       75.80       70.16      4.05 o 
   4   2  10       11.55        8.44      2.66 o 
   5   2  10        5.82        1.47      3.82 o 
  -6   3  10        2.04        1.19      3.56 o 
  -5   3  10       22.52       19.72      2.69 o 
  -4   3  10        5.02        2.63      3.32 o 
  -3   3  10        1.22        1.73      3.18 o 
  -2   3  10       89.41       87.62      4.10 o 
  -1   3  10       33.15       34.60      2.52 o 
   0   3  10      630.71      605.09      7.10 o 
   1   3  10       51.04       43.97      3.64 o 
   2   3  10        0.43        3.87      3.27 o 
   3   3  10       13.72       12.14      2.66 o 
   4   3  10       10.26        1.10      3.82 o 
  -5   4  10       25.67       25.03      2.75 o 
  -4   4  10       31.72       32.61      2.66 o 
  -3   4  10       55.18       53.08      3.87 o 
  -2   4  10       15.65       13.62      2.49 o 
  -1   4  10        4.26        4.45      3.38 o 
   0   4  10        0.50       -2.36      2.36 o 
   1   4  10        3.67        3.87      3.53 o 
   2   4  10       45.91       44.87      4.05 o 
   3   4  10        4.40        3.93      3.70 o 
  -4   5  10       14.76       13.70      2.66 o 
  -3   5  10       22.02       20.73      2.69 o 
  -2   5  10       63.91       61.34      4.10 o 
  -1   5  10       38.12       42.78      3.82 o 
   0   5  10       12.73       13.74      1.81 o 
   1   5  10        0.88       -3.70      3.70 o 
   2   5  10       60.58       56.78      4.39 o 
  -3  -8  11       10.38        9.05      2.89 o 
  -2  -8  11       23.17       30.70      2.86 o 
  -1  -8  11        0.16       -1.45      3.64 o 
   0  -8  11        9.81       10.61      1.86 o 
   1  -8  11        2.64       -0.03      3.76 o 
   2  -8  11      141.45      141.74      5.09 o 
   3  -8  11        1.74        0.46      3.70 o 
  -4  -7  11        0.15        1.19      3.79 o 
  -3  -7  11        0.18       -3.58      3.58 o 
  -2  -7  11        0.06        0.26      3.47 o 
  -1  -7  11        0.36        1.10      3.35 o 
   0  -7  11        5.78        3.94      2.48 o 
   1  -7  11      116.94      124.42      4.80 o 
   2  -7  11       93.89      101.87      4.51 o 
   3  -7  11       23.29       20.47      2.78 o 
   4  -7  11        2.21        3.64      3.73 o 
  -5  -6  11        0.03        2.92      3.67 o 
  -4  -6  11        4.46        4.83      2.52 o 
  -3  -6  11        0.12       -2.92      3.41 o 
  -2  -6  11        4.10        1.33      3.35 o 
  -1  -6  11       10.57       11.85      2.40 o 
   0  -6  11        1.78        2.42      2.04 o 
   1  -6  11        2.01       -0.29      3.32 o 
   2  -6  11        3.82        5.64      2.37 o 
   3  -6  11       68.10       75.02      4.31 o 
   4  -6  11       99.93      109.48      4.71 o 
  -6  -5  11        5.16       -1.21      3.90 o 
  -5  -5  11        9.39       10.96      2.60 o 
  -4  -5  11       40.28       42.58      3.93 o 
  -3  -5  11        5.68        2.86      3.32 o 
  -2  -5  11      191.07      196.87      5.00 o 
  -1  -5  11        1.01        2.52      3.21 o 
   0  -5  11      139.06      138.77      3.19 o 
   1  -5  11       20.51       20.79      2.40 o 
   2  -5  11        8.56        5.43      2.43 o 
   3  -5  11      208.55      200.48      5.17 o 
   4  -5  11        2.57        4.65      3.53 o 
   5  -5  11        7.12        5.78      2.63 o 
  -6  -4  11        1.33        3.41      3.73 o 
  -5  -4  11        7.19        7.49      2.57 o 
  -4  -4  11       21.94       24.95      2.49 o 
  -3  -4  11       25.42       25.58      2.46 o 
  -2  -4  11        0.18       -1.10      3.18 o 
  -1  -4  11       39.76       47.55      3.47 o 
   0  -4  11       88.50       97.66      3.40 o 
   1  -4  11      114.15      120.43      4.25 o 
   2  -4  11        7.25        8.73      2.31 o 
   3  -4  11      259.12      272.75      5.67 o 
   4  -4  11      117.91      120.58      4.60 o 
   5  -4  11        7.53        8.09      2.66 o 
  -6  -3  11      264.59      257.80      6.10 o 
  -5  -3  11      414.79      429.20      6.68 o 
  -4  -3  11        1.05       -3.44      3.44 o 
  -3  -3  11        1.88        0.35      3.18 o 
  -2  -3  11       11.72       17.75      2.23 o 
  -1  -3  11       98.26      102.16      3.93 o 
   0  -3  11      150.18      160.19      3.10 o 
   1  -3  11       30.18       28.27      2.37 o 
   2  -3  11      346.97      358.46      5.93 o 
   3  -3  11       90.50       92.33      4.08 o 
   4  -3  11       34.62       40.24      3.82 o 
   5  -3  11       35.14       40.65      4.05 o 
  -7  -2  11        5.91        7.78      2.78 o 
  -6  -2  11      383.86      385.75      6.88 o 
  -5  -2  11        1.25        0.52      3.44 o 
  -4  -2  11       64.95       66.98      3.87 o 
  -3  -2  11       22.71       18.85      2.34 o 
  -2  -2  11        0.37       -1.10      2.95 o 
  -1  -2  11       22.54       25.09      2.20 o 
   0  -2  11        1.91        3.69      1.78 o 
   1  -2  11       60.87       63.77      3.56 o 
   2  -2  11       20.49       20.70      2.34 o 
   3  -2  11        1.35        0.61      3.18 o 
   4  -2  11        0.16        2.23      3.38 o 
   5  -2  11       31.54       38.65      2.86 o 
  -7  -1  11       13.07        8.24      2.80 o 
  -6  -1  11       21.46       17.23      2.72 o 
  -5  -1  11       26.42       20.84      2.57 o 
  -4  -1  11        0.14        0.40      3.15 o 
  -3  -1  11        6.14        5.12      2.25 o 
  -2  -1  11        4.30        4.22      3.04 o 
  -1  -1  11      121.68      126.85      4.22 o 
   0  -1  11        0.37       -2.13      2.13 o 
   1  -1  11       79.25       72.10      3.70 o 
   2  -1  11        0.19        0.69      3.15 o 
   3  -1  11        8.15        2.92      3.38 o 
   4  -1  11       85.89       64.73      4.16 o 
   5  -1  11       64.45       62.15      4.37 o 
  -7   0  11        0.00       -0.93      3.67 o 
  -6   0  11        3.05       -2.37      3.56 o 
  -5   0  11       10.31       10.15      2.43 o 
  -4   0  11        0.17       -1.47      3.18 o 
  -3   0  11        5.79        8.38      2.20 o 
  -2   0  11        2.55       -0.29      3.01 o 
  -1   0  11        0.27        4.86      2.11 o 
   0   0  11       23.43       22.99      2.85 o 
   1   0  11        2.01        4.10      3.09 o 
   2   0  11       52.10       48.80      3.70 o 
   3   0  11        6.50        4.86      2.37 o 
   4   0  11       25.50       28.59      2.72 o 
   5   0  11       39.81       36.48      2.98 o 
  -6   1  11        0.62        4.34      3.53 o 
  -5   1  11        0.01       -3.47      3.47 o 
  -4   1  11      136.02      136.36      4.45 o 
  -3   1  11        4.65        3.27      3.30 o 
  -2   1  11        0.47        4.16      3.06 o 
  -1   1  11        0.03       -3.21      3.21 o 
   0   1  11        0.33       -1.28      2.22 o 
   1   1  11      222.87      219.07      5.06 o 
   2   1  11        8.46        5.61      2.37 o 
   3   1  11       26.54       26.57      2.60 o 
   4   1  11        2.13        3.99      3.53 o 
  -6   2  11        0.85        6.91      2.57 o 
  -5   2  11       40.84       37.44      2.83 o 
  -4   2  11       59.12       58.89      4.08 o 
  -3   2  11       90.74       87.53      4.19 o 
  -2   2  11      104.59       96.84      4.28 o 
  -1   2  11       71.95       76.12      3.99 o 
   0   2  11      272.65      259.89      4.08 o 
   1   2  11       12.35        9.45      2.49 o 
   2   2  11       55.92       52.58      3.96 o 
   3   2  11        9.31        7.69      2.60 o 
   4   2  11        1.97        7.72      2.57 o 
  -5   3  11        0.07       -3.61      3.61 o 
  -4   3  11        1.09        4.68      3.53 o 
  -3   3  11       86.58       74.06      4.28 o 
  -2   3  11      635.48      598.06      7.81 o 
  -1   3  11        6.70        8.27      2.46 o 
   0   3  11       53.86       53.09      4.81 o 
   1   3  11       70.69       64.38      4.05 o 
   2   3  11       60.40       59.15      4.13 o 
   3   3  11      158.08      163.19      5.29 o 
  -4   4  11        0.65        4.86      3.53 o 
  -3   4  11       53.17       48.07      4.13 o 
  -2   4  11       53.87       44.26      4.05 o 
  -1   4  11        4.68        9.25      2.49 o 
   0   4  11        0.71       -2.86      3.96 o 
   1   4  11        1.40        3.82      3.64 o 
  -1  -8  12       15.20       16.16      2.80 o 
   0  -8  12        3.23        2.58      2.70 o 
  -3  -7  12        0.05        0.06      3.84 o 
  -2  -7  12       13.08       10.70      2.72 o 
  -1  -7  12       12.95        9.08      2.72 o 
   0  -7  12        0.02        0.60      3.27 o 
   1  -7  12       37.43       45.65      4.08 o 
   2  -7  12       26.14       27.23      2.83 o 
  -4  -6  12        8.27        9.31      2.69 o 
  -3  -6  12       13.81       12.78      2.66 o 
  -2  -6  12        0.05       -0.64      3.53 o 
  -1  -6  12       35.54       39.43      2.80 o 
   0  -6  12        1.64        1.12      2.48 o 
   1  -6  12        0.03        0.87      3.41 o 
   2  -6  12        3.97        4.63      2.52 o 
   3  -6  12       39.53       41.48      4.10 o 
  -5  -5  12        7.39        9.25      2.78 o 
  -4  -5  12       66.32       78.60      4.63 o 
  -3  -5  12       24.32       25.87      2.72 o 
  -2  -5  12      162.60      175.42      5.12 o 
  -1  -5  12       23.81       28.19      2.69 o 
   0  -5  12       11.29       10.69      1.76 o 
   1  -5  12      166.48      177.58      5.06 o 
   2  -5  12       16.22       17.75      2.63 o 
   3  -5  12       40.82       42.29      4.13 o 
   4  -5  12        6.55        4.25      3.90 o 
  -5  -4  12       28.14       31.42      2.92 o 
  -4  -4  12        1.02        5.61      2.49 o 
  -3  -4  12       30.95       30.38      2.69 o 
  -2  -4  12       10.56       11.51      2.46 o 
  -1  -4  12       13.10       15.96      2.43 o 
   0  -4  12       34.85       37.21      3.04 o 
   1  -4  12      515.25      527.55      7.17 o 
   2  -4  12        0.02        2.63      3.53 o 
   3  -4  12       26.99       33.91      2.75 o 
   4  -4  12        3.17        0.93      2.69 o 
  -6  -3  12        8.90        6.01      4.16 o 
  -5  -3  12      217.00      224.65      5.81 o 
  -4  -3  12       29.36       30.56      2.72 o 
  -3  -3  12        2.05        1.56      2.40 o 
  -2  -3  12        1.96        0.49      3.35 o 
  -1  -3  12       10.13        7.26      2.37 o 
   0  -3  12      147.48      160.51      6.20 o 
   1  -3  12      162.41      151.48      4.86 o 
   2  -3  12       14.45       13.47      2.49 o 
   3  -3  12        1.58       -0.32      3.50 o 
   4  -3  12        4.20        5.93      2.54 o 
  -6  -2  12       54.38       61.72      4.65 o 
  -5  -2  12       11.68        7.60      2.63 o 
  -4  -2  12       10.47       10.75      2.52 o 
  -3  -2  12      185.14      183.51      5.06 o 
  -2  -2  12        1.64        0.06      3.30 o 
  -1  -2  12        0.43        1.10      2.23 o 
   0  -2  12        1.44        1.61      2.30 o 
   1  -2  12       41.23       40.38      3.64 o 
   2  -2  12        0.01       -1.01      3.35 o 
   3  -2  12        3.19        4.65      2.43 o 
   4  -2  12       24.93       27.49      2.78 o 
  -6  -1  12        1.00        2.63      3.61 o 
  -5  -1  12        0.71       -0.40      3.47 o 
  -4  -1  12        3.57       -3.50      3.50 o 
  -3  -1  12       94.54       90.08      4.22 o 
  -2  -1  12       29.07       27.23      2.54 o 
  -1  -1  12        1.70        1.53      3.24 o 
   0  -1  12        1.12        3.31      1.81 o 
   1  -1  12       11.69       16.25      2.37 o 
   2  -1  12        6.16        3.24      3.47 o 
   3  -1  12        0.03        3.99      2.43 o 
   4  -1  12        0.17       -0.09      3.76 o 
  -6   0  12        0.30       -3.18      3.84 o 
  -5   0  12        2.88       -1.16      3.53 o 
  -4   0  12       25.75       26.51      2.57 o 
  -3   0  12       41.09       36.48      2.60 o 
  -2   0  12        0.00        4.77      3.24 o 
  -1   0  12       10.88        9.57      2.40 o 
   0   0  12       82.67       86.26      2.92 o 
   1   0  12       31.25       29.23      2.57 o 
   2   0  12      190.15      158.16      5.03 o 
   3   0  12       34.04       31.91      2.78 o 
   4   0  12       34.77       35.07      3.01 o 
  -5   1  12        9.64       10.32      2.54 o 
  -4   1  12       23.72       17.75      2.72 o 
  -3   1  12       97.15       98.52      4.39 o 
  -2   1  12        2.13       -1.88      3.44 o 
  -1   1  12        0.23        0.49      3.50 o 
   0   1  12       22.48       23.18      4.00 o 
   1   1  12       63.49       70.33      4.16 o 
   2   1  12        7.37        0.69      3.61 o 
   3   1  12        5.63        5.72      3.82 o 
  -5   2  12       25.77       27.61      2.83 o 
  -4   2  12       62.81       57.82      4.22 o 
  -3   2  12       35.64       32.06      2.78 o 
  -2   2  12      341.68      340.54      6.33 o 
  -1   2  12      185.23      170.41      5.09 o 
   0   2  12       13.54       12.86      1.83 o 
   1   2  12       68.25       65.25      4.31 o 
   2   2  12       15.53       19.28      2.72 o 
  -3   3  12        0.05        0.43      3.76 o 
  -2   3  12      523.45      498.38      7.66 o 
  -1   3  12       36.08       28.33      2.80 o 
   0   3  12        1.78        0.99      3.22 o 
   1   3  12       14.38       18.30      2.72 o 
  -3  -6  13        9.44        6.16      2.80 o 
  -2  -6  13        3.50       -1.53      3.87 o 
  -1  -6  13       19.11       20.93      2.83 o 
   0  -6  13       12.01       12.11      1.92 o 
   1  -6  13        3.84       -3.76      3.76 o 
   2  -6  13       24.60       25.38      2.86 o 
  -4  -5  13      142.72      153.36      5.35 o 
  -3  -5  13        1.33        1.56      3.58 o 
  -2  -5  13       14.81       12.69      2.69 o 
  -1  -5  13       81.98       91.29      4.63 o 
   0  -5  13       24.66       27.97      4.41 o 
   1  -5  13       10.86       11.22      2.72 o 
   2  -5  13       83.90       80.91      4.68 o 
  -4  -4  13        0.01       -2.11      3.70 o 
  -3  -4  13        0.00        2.02      3.58 o 
  -2  -4  13       53.93       60.91      4.16 o 
  -1  -4  13       87.28       89.04      4.57 o 
   0  -4  13       39.52       36.13      4.58 o 
   1  -4  13      492.61      540.27      7.78 o 
   2  -4  13        3.78       -3.35      3.58 o 
   3  -4  13       35.35       37.03      2.95 o 
  -4  -3  13       21.96       30.61      2.86 o 
  -3  -3  13        0.34        2.14      3.56 o 
  -2  -3  13        0.32       -3.58      3.58 o 
  -1  -3  13        8.14        8.09      2.52 o 
   0  -3  13       51.46       49.39      2.85 o 
   1  -3  13       78.40       84.04      4.37 o 
   2  -3  13       11.51        8.67      2.66 o 
   3  -3  13        4.68       -0.98      3.82 o 
  -5  -2  13       43.05       46.69      2.98 o 
  -4  -2  13        0.16        0.03      3.70 o 
  -3  -2  13       33.96       35.07      2.78 o 
  -2  -2  13       90.34       81.15      4.60 o 
  -1  -2  13       27.74       29.57      2.69 o 
   0  -2  13       16.34       17.11      1.82 o 
   1  -2  13        0.09       -0.12      3.56 o 
   2  -2  13       63.08       61.29      4.22 o 
   3  -2  13        3.26        1.56      3.76 o 
  -5  -1  13        5.37       -3.99      3.99 o 
  -4  -1  13       20.48       16.77      2.72 o 
  -3  -1  13       55.81       55.24      4.25 o 
  -2  -1  13       43.52       47.35      3.87 o 
  -1  -1  13        0.00        3.67      3.41 o 
   0  -1  13        0.87        2.79      2.41 o 
   1  -1  13       18.30       18.30      2.69 o 
   2  -1  13       70.68       58.13      4.39 o 
   3  -1  13       27.37       19.95      2.89 o 
  -4   0  13       13.99       13.36      2.69 o 
  -3   0  13        1.59        0.58      3.50 o 
  -2   0  13        6.70        5.84      2.52 o 
  -1   0  13       13.65       15.84      2.54 o 
   0   0  13       15.38       13.15      1.87 o 
   1   0  13       37.69       32.70      2.86 o 
   2   0  13       69.36       73.54      4.39 o 
  -4   1  13        1.61       -0.84      3.82 o 
  -3   1  13        3.70       -0.52      3.82 o 
  -2   1  13       79.53       81.17      4.34 o 
  -1   1  13       22.59       22.72      2.83 o 
   0   1  13        0.46        2.77      2.49 o 
   1   1  13        1.18       -3.47      3.73 o 
  -2   2  13       32.90       34.23      2.98 o 
  -1   2  13      140.46      131.36      5.20 o 
  -2  -4  14       33.05       43.91      4.19 o 
  -1  -4  14      138.40      142.40      5.29 o 
   0  -4  14       19.84       14.76      2.01 o 
  -3  -3  14        0.94       -3.90      3.99 o 
  -2  -3  14       22.41       24.49      2.83 o 
  -1  -3  14       18.80       15.03      2.78 o 
   0  -3  14       11.27       13.44      2.10 o 
   1  -3  14        0.04        4.48      3.67 o 
  -3  -2  14        2.04        4.25      3.79 o 
  -2  -2  14       21.82       21.13      2.86 o 
  -1  -2  14       18.67       18.04      2.72 o 
   0  -2  14       40.01       34.32      2.08 o 
   1  -2  14        0.59        5.20      3.64 o 
  -2  -1  14        0.17       -0.87      3.76 o 
  -1  -1  14       19.66       14.89      2.78 o 
   0  -1  14       15.69       14.23      1.94 o 
                                                 
